# Supplementary material for: Survival and predictors of death in people with HIV-associated lymphoma compared to those with a diagnosis of lymphoma in general population
Source: PLoS One. 2017 Oct 31;12(10):e0186549. doi: 10.1371/journal.pone.0186549 (PMC5663375; doi:10.1371/journal.pone.0186549)
Supplement: S1 Data — (XLS) [file pone.0186549.s002.xls]

## Sheet: cingo_plos_upload
ID	DECESSO	female	idu	msm	het	oth	lpb	snccl	ibl	dlbl	unspec	nodul	mixed	depl	rich	linfo_type	sott_A	sott_B	sott_unk	ldh_low	ldh_high	ldh_unk	ecog12	ecog34	ecogunk	sedi_1	sedi_2	sedi_unk	unk_resp	complete	partial	stable	clinfoma	stage_unk	stage_1	stage_2	stage_3	stage_4	y_primo_riscontro_hiv	y_prima_arv	y_data_linfoma	y_data_inizio_PCT	Y_data_fine_PCT	y_data_recidiva	art	age	ipi_low	ipi_med	ipi_hig
05/02	1	0	1	0	0	0	0	0	0	1						0	0	1	0	0	1	0	1	0	0	0	1	0	0	0	0	1	1	0	1	0	0	1	2001	2001	2011	2011	2012	2012	1	49	0	1	0
1001/07	0	0	0	0	0	1	0	1	0	0						0	1	0	0	0	0	1	1	0	0	0	1	0	0	1	0	0		0	0	0	1	0	2007	2008	2007	2007	2008		1	54	0	0	0
10030b	0	0	0	0	1	0					0	1	0	0	0	1	1	0	0	0	0	1	1	0	0	1	0	0	0	1	0	0		0	1	0	0	0	1994	2005	2009	2009	2009		1	43	0	0	0
1007/99	1	0	0	0	1	0					1	0	0	0	0	1	1	0	0	0	0	1	0	1	0	0	1	0	0	0	0	1	1	0	0	0	1	0	2000		2000	2000	2000		0	46	0	0	0
1035	1	0	0	1	0	0					1	0	0	0	0	1	0	0	1	0	1	0	0	0	1	1	0	0	0	0	0	1	1	0	1	0	0	1	1993	1993	2006	2006	2006		1	54	0	0	0
1035/06b	1	0	0	0	0	1					1	0	0	0	0	1	0	1	0	0	1	0	1	0	0	0	1	0	0	0	1	0	1	0	0	0	1	0	1993	1993	2006	2006	2007		1	44	0	1	0
1054	1	0	1	0	0	0	0	0	0	1						0	0	1	0	1	0	0	0	0	1	0	0	1	0	0	0	1	1	0	1	0	0	0	1984	2006	2005	2005	2006		1	44	0	0	0
1066/00	0	1	0	0	1	0	0	1	0	0						0	1	0	0	0	1	0	1	0	0	1	0	0	0	1	0	0		0	1	0	0	1	2000	2005	2005	2005	2005		1	50	0	1	0
1069/07	0	0									0	1	0	0	0	1	1	0	0	0	1	0	1	0	0	1	0	0	0	1	0	0		0	0	1	0	0	2007	2007	2008	2008	2009		1	45	1	0	0
1075/08	1	0					0	0	0	1						0	0	1	0	0	1	0	1	0	0	0	1	0	0	0	0	1	1	0	1	0	0	1	2008	2012	2012	2012	2013	2013	1	57	0	1	0
1083/07	1	0	0	0	0	1					1	0	0	0	0	1	0	1	0	0	0	1	1	0	0	0	1	0	0	0	0	1	0	0	1	0	0	1	1999	2007	2007	2008	2008		1	52	0	0	0
1087/03	1	1	1	0	0	0	0	1	0	0						0	0	1	0	0	0	1	0	1	0	0	1	0	1	0	0	0	1	0	1	0	0	1	1988	1988	2004				1	46	0	0	0
1111/05	0	0	0	0	0	1	0	0	1	0						0	1	0	0	0	0	1	1	0	0	1	0	0	0	1	0	0		0	1	0	0	0	2005	2005	2005	2005	2006		1	50	0	0	0
1115/00	0	1	1	0	0	0	0	1	0	0						0	0	1	0	0	1	0	1	0	0	0	1	0	0	1	0	0		0	0	0	1	0	2000	2001	2000	2000	2001		1	38	0	1	0
1126	1	0	0	1	0	0	0	1	0	0						0	0	0	1	0	1	0	0	0	1	1	0	0	0	1	0	0	1	0	1	0	0	1	1991	1991	2003	2004	2004		1	59	0	0	0
11276	0	0	0	0	1	0					0	1	0	0	0	1	0	1	0	0	1	0	1	0	0	1	0	0	0	1	0	0		0	1	0	0	1	1994	1994	2011	2011	2011		1	61	0	1	0
1132/01	0	0	0	0	1	0	0	0	0	1						0	1	0	0	1	0	0	1	0	0	1	0	0	0	1	0	0		0	1	0	0	1	2001	2001	2001	2001	2002		1	47	1	0	0
11380	1	0					0	1	0	0						0	0	1	0	0	1	0	0	1	0	0	1	0	1	0	0	0	1	0	0	0	1	0	1995	1995	2003				1	63	0	0	1
1144/03	1	1	0	0	0	1	0	0	0	1						0	0	1	0	0	0	1	1	0	0	0	0	1	1	0	0	0	0	0	0	1	0	0	1989	2002	2009				1	20	0	0	0
11478	1	0									1	0	0	0	0	1	0	1	0	0	1	0	1	0	0	1	0	0	0	1	0	0	0	0	0	0	1	0	1994	1994	2000	1996		1998	1	43	0	1	0
11582	0	0					0	0	1	0						0	0	1	0	0	1	0	1	0	0	0	0	1	0	1	0	0		0	0	0	1	0	1996	1997	2005	2005	2006		1	57	0	0	0
11615	0	0	0	0	1	0					0	1	0	0	0	1	0	1	0	0	1	0	1	0	0	0	1	0	0	1	0	0		0	1	0	0	1	1994	1996	2003	2004	2004		1	36	0	1	0
1200	0	1	1	0	0	0	0	0	0	1						0	0	1	0	0	1	0	0	0	1	0	1	0	0	1	0	0		0	1	0	0	1	1985	1992	2004	2004	2005		1	44	0	0	0
12007	0	0									1	0	0	0	0	1	0	1	0	0	0	1	1	0	0	1	0	0	1	0	0	0		0	1	0	0	0	1993	1993	2000				1	42	0	0	0
1203/10	0	0	0	0	1	0	0	1	0	0						0	0	1	0	1	0	0	1	0	0	0	1	0	0	0	1	0		0	1	0	0	1	2006	2010	2010	2010	2011	2014	1	45	0	1	0
1273	1	0	0	1	0	0					1	0	0	0	0	1	0	1	0	1	0	0	0	0	1	1	0	0	1	0	0	0	0	0	1	0	0	1	1990	1993	2002	2002	2003		1	49	0	0	0
1276	0	0	0	0	1	0					1	0	0	0	0	1	0	1	0	0	0	1	0	0	1	0	0	1	0	1	0	0		0	1	0	0	1	1990	1995	2006	2006	2006		1	49	0	0	0
1277/11	1	0	1	0	0	0	0	1	0	0						0	1	0	0	0	1	0	1	0	0	0	1	0	0	0	0	1	1	0	1	0	0	1	1991	2011	2011	2011	2012		1	46	0	1	0
1379/01	1	0					0	0	0	1						0	1	0	0	0	1	0	0	1	0	0	1	0	0	0	0	1	1	0	1	0	0	1	2001		2001	2001	2002		0	34	0	0	1
138/06	1	0	1	0	0	0					1	0	0	0	0	1	0	1	0	0	0	1	1	0	0	0	1	0	1	0	0	0	1	0	1	0	0	1	2005	2006	2005				1	46	0	0	0
1384	0	0	1	0	0	0					0	1	0	0	0	1	0	1	0	1	0	0	0	0	1	1	0	0	0	1	0	0		0	0	0	1	0	1985	1992	2013	2013	2014		1	51	0	0	0
1388	0	0	1	0	0	0					0	1	0	0	0	1	0	1	0	0	1	0	0	0	1	1	0	0	0	1	0	0		0	0	1	0	0	1985	1995	2003	2003	2003		1	37	0	0	0
1494	1	0	1	0	0	0	0	0	0	1						0	0	1	0	0	1	0	0	0	1	1	0	0	0	0	0	1	1	0	1	0	0	1	1988	1990	2002	2002	2003		1	37	0	0	0
1548	0	1	0	0	1	0	0	0	0	1						0	0	0	1	0	0	1	0	0	1	1	0	0	0	1	0	0		0	0	0	1	0	1993	1994	2004	2004	2004	2004	1	63	0	0	0
1603	0	0	0	0	1	0	0	0	0	1						0	0	0	1	0	0	1	0	0	1	0	0	1	1	0	0	0		0	1	0	0	1	1995	1996	2008				1	76	0	0	0
1685	0	0	0	1	0	0					1	0	0	0	0	1	1	0	0	0	0	1	0	0	1	1	0	0	1	0	0	0		0	0	0	1	0	1991	1996	2006	2006	2006		1	42	0	0	0
1741	0	0	0	0	0	1	0	0	0	1						0	1	0	0	0	1	0	0	0	1	1	0	0	0	1	0	0		0	0	1	0	0	1991	1991	2009	2010	2010		1	45	0	0	0
177/03	1	0	0	0	0	1					0	0	0	1	0	1	0	1	0	0	1	0	1	0	0	0	1	0	0	1	0	0	0	0	0	0	1	0	2002	2010	2010	2010	2011		1	42	0	1	0
1864	0	0	0	1	0	0					0	0	1	0	0	1	0	0	1	0	0	1	0	0	1	0	0	1	0	1	0	0		0	0	0	1	0	1991	1991	2009	2009	2010		1	40	0	0	0
1890	1	0	1	0	0	0	0	1	0	0						0	0	0	1	0	1	0	0	0	1	1	0	0	1	0	0	0	0	0	0	0	1	0	1996	1996	2001	2001	2002		1	41	0	0	0
1893	0	0	0	1	0	0					1	0	0	0	0	1	0	0	1	0	0	1	0	0	1	0	0	1	0	1	0	0		0	1	0	0	1	1996	1996	2009	2009	2009		1	55	0	0	0
1963	1	1	1	0	0	0	0	0	0	1						0	0	1	0	0	1	0	0	0	1	1	0	0	1	0	0	0	0	0	0	1	0	0	1996	1997	2001	2001	2002		1	28	0	0	0
201/07	0	0	0	0	0	1	0	1	0	0						0	1	0	0	0	0	1	1	0	0	1	0	0	0	1	0	0		0	0	1	0	0	2007	2007	2007	2007	2007		1	40	0	0	0
203/09	0	1	0	0	0	1	0	0	0	1						0	0	1	0	0	1	0	1	0	0	1	0	0	0	1	0	0		0	0	0	1	0	2009	2009	2006	2006	2006		1	34	0	1	0
205/98	0	1	1	0	0	0	0	0	0	1						0	1	0	0	0	1	0	1	0	0	1	0	0	0	1	0	0		0	0	0	1	0	1987	1998	2011	2011	2012		1	51	0	1	0
2119	1	0	0	1	0	0	0	1	0	0						0	0	0	1	0	1	0	0	0	1	0	0	1	0	0	0	1	1	1	0	0	0	0	1995	1995	2012				1	43	0	0	0
2170	0	0	0	1	0	0	0	1	0	0						0	0	0	1	0	1	0	0	0	1	1	0	0	1	0	0	0		0	1	0	0	1	1995	2000	2005	2005	2005		1	40	0	0	0
2251	0	0	0	1	0	0	0	0	0	1						0	1	0	0	0	0	1	0	0	1	0	0	1	0	1	0	0		0	1	0	0	0	1986	1989	2008	2008	2008		1	46	0	0	0
230	0	0	1	0	0	0	0	0	0	1						0	1	0	0	0	0	1	0	0	1	1	0	0	0	1	0	0		0	1	0	0	1	1987	1992	2002	2002	2002		1	40	0	0	0
2415	0	1	1	0	0	0	0	0	0	1						0	1	0	0	0	1	0	1	0	0	1	0	0	0	1	0	0		0	0	0	1	0	1986	2010	2013	2013	2013		1	52	0	1	0
2416	1	0	1	0	0	0					0	1	0	0	0	1	0	0	1	0	0	1	0	0	1	0	0	1	0	0	0	1	0	0	0	1	0	0	1986	1994	2009	2009	2009		1	45	0	0	0
242/02	0	0					0	0	0	1						0	1	0	0	0	1	0	1	0	0	0	1	0	0	0	1	0		0	0	1	0	0	1990	1999	2002	2002	2002	2002	1	35	0	1	0
2447	0	0	0	0	0	1	0	0	0	1						0	0	1	0	0	1	0	0	0	1	0	0	1	1	0	0	0		0	1	0	0	1	1999	1999	2006	2006	2006		1	69	0	0	0
2458	0	0	1	0	0	0					0	0	1	0	0	1	0	1	0	0	1	0	0	0	1	1	0	0	0	1	0	0		0	1	0	0	0	1998	1998	2000	2000	2000		1	36	0	0	0
249/04	0	1	0	0	0	1	0	0	1	0						0	1	0	0	0	1	0	1	0	0	1	0	0	0	1	0	0		0	0	1	0	0	2004	2004	2004	2004	2004		1	33	1	0	0
2502	1	0	0	1	0	0	0	0	0	1						0	0	0	1	0	0	1	0	0	1	1	0	0	0	0	0	1	1	0	0	1	0	0	1993	1993	2004	2004	2005		1	35	0	0	0
255/03	0	1	0	0	1	0	0	0	0	1						0	1	0	0	1	0	0	1	0	0	1	0	0	0	1	0	0		0	1	0	0	0	2002	2002	2002	2002	2003		1	40	1	0	0
2816	1	0	0	0	0	1					1	0	0	0	0	1	0	0	1	0	0	1	0	0	1	0	1	0	0	1	0	0	0	0	1	0	0	1	1999	1999	2001				1	53	0	0	0
2829	0	0	0	0	0	1					0	0	1	0	0	1	0	0	1	1	0	0	0	0	1	1	0	0	0	1	0	0		0	0	1	0	0	1992	1996	2008	2008	2008		1	51	0	0	0
290/02	1	0	0	0	1	0	0	0	1	0						0	0	1	0	1	0	0	1	0	0	0	1	0	0	0	0	1	1	0	0	0	1	0	2002	2002	2002	2002	2002		1	60	0	1	0
2909	0	1	0	0	0	1	0	0	0	1						0	0	0	1	0	0	1	0	0	1	1	0	0	0	1	0	0		0	1	0	0	1	1986	2003	2004	2006	2006		1	18	0	0	0
2911	1	1	0	0	1	0	0	1	0	0						0	1	0	0	0	0	1	0	0	1	0	0	1	0	0	0	1	1	0	1	0	0	1	1998	1998	2001	2002	2002	2001	1	67	0	0	0
292	1	1	0	0	1	0	0	1	0	0						0	0	1	0	1	0	0	0	0	1	1	0	0	0	0	0	1	0	0	1	0	0	1	1990	1993	2000	2000	2000		1	38	0	0	0
304/01	0	0	0	0	0	1	0	0	0	1						0	1	0	0	0	1	0	1	0	0	1	0	0	0	1	0	0		0	0	1	0	0	1998	1998	2000	1997	1997	2014	1	61	0	1	0
3090	1	0	1	0	0	0					0	0	1	0	0	1	0	0	1	0	1	0	0	0	1	0	0	1	1	0	0	0	0	0	0	0	1	0	1990	1996	2000	2000	2000		1	42	0	0	0
315/08	0	0	1	0	0	0	0	1	0	0						0	0	1	0	1	0	0	1	0	0	0	1	0	0	1	0	0		0	1	0	0	1	2007	2007	2007	2007	2007		1	41	0	1	0
3211	0	0	1	0	0	0	0	0	0	1						0	0	1	0	0	1	0	0	0	1	1	0	0	0	1	0	0		0	1	0	0	1	1987	1989	2002	2002	2003		1	39	0	0	0
3213	1	0	1	0	0	0	0	0	0	1						0	0	1	0	1	0	0	0	0	1	1	0	0	1	0	0	0	0	0	1	0	0	1	1986	2000	2004				1	40	0	0	0
3307	0	1	0	0	1	0	0	1	0	0						0	0	0	1	0	0	1	0	0	1	1	0	0	0	1	0	0		0	1	0	0	1	2000	2001	2001	2001	2002		1	47	0	0	0
3319	0	0	0	0	1	0	0	0	0	1						0	0	0	1	0	0	1	0	0	1	0	0	1	0	1	0	0		0	1	0	0	0	1996	2000	2008	2008	2009		1	44	0	0	0
3357	0	0	0	0	1	0	0	1	0	0						0	0	0	1	0	0	1	0	0	1	0	0	1	0	1	0	0		1	0	0	0	0	1996	1996	2009	2010	2010		1	43	0	0	0
336/99	0	0					0	1	0	0						0	1	0	0	1	0	0	1	0	0	1	0	0	0	1	0	0		0	1	0	0	0	1998	1998	2006				1	46	1	0	0
3377	1	0	0	0	0	1	0	0	0	1						0	1	0	0	0	1	0	0	0	1	1	0	0	1	0	0	0	0	0	1	0	0	1	1989		2000	2000	2000		0	49	0	0	0
3381	1	0	0	0	0	1	0	0	0	1						0	1	0	0	1	0	0	0	0	1	0	1	0	0	0	0	1	0	0	1	0	0	1	1999		2000	2000	2000	2000	0	50	0	0	0
3499	0	1	1	0	0	0	0	0	0	1						0	1	0	0	1	0	0	0	0	1	1	0	0	1	0	0	0		0	1	0	0	1	1988	1998	2000	2000	2000		1	34	0	0	0
351/11	0	0					0	0	0	1						0	1	0	0	0	1	0	1	0	0	1	0	0	0	1	0	0		0	0	1	0	0	2010	2010	2011	2011	2011		1	46	1	0	0
3544	0	0	0	1	0	0					0	0	1	0	0	1	0	0	1	0	1	0	0	0	1	1	0	0	1	0	0	0		0	0	1	0	0	1996	1997	2013				1	46	0	0	0
3565	1	0	0	1	0	0					0	0	1	0	0	1	0	1	0	0	0	1	0	0	1	0	0	1	1	0	0	0	0	0	0	0	1	0	1988	1996	2006				1	39	0	0	0
3593	0	0	0	1	0	0					0	1	0	0	0	1	0	1	0	0	0	1	0	0	1	1	0	0	0	1	0	0		0	0	0	1	0	1993	1993	2007	2007	2007		1	43	0	0	0
3614	0	0	1	0	0	0	0	0	0	1						0	1	0	0	0	0	1	0	0	1	1	0	0	0	1	0	0		0	0	1	0	0	1985	1996	2013	2013	2013		1	51	0	0	0
366	0	0	0	1	0	0					0	0	1	0	0	1	0	1	0	0	1	0	0	0	1	1	0	0	0	1	0	0		0	1	0	0	1	1991	1992	2001	2001	2001		1	47	0	0	0
3670	0	0	0	1	0	0					0	0	1	0	0	1	0	1	0	0	0	1	0	0	1	0	0	1	1	0	0	0		0	0	0	1	0	1987	1994	2010	2010	2010		1	49	0	0	0
3702	0	0	0	0	0	1	0	0	0	1						0	0	0	1	0	0	1	0	0	1	1	0	0	0	1	0	0		0	1	0	0	1	2000	2000	2000	2000	2000		1	31	0	0	0
3714	0	0	0	1	0	0					0	1	0	0	0	1	0	0	1	0	0	1	0	0	1	1	0	0	0	1	0	0		0	0	0	1	0	2000	2000	2000	2001	2001		1	41	0	0	0
3730	0	0	1	0	0	0	0	0	1	0						0	1	0	0	0	1	0	1	0	0	1	0	0	0	0	1	0		0	0	0	1	0	1987	2003	2003	2003	2004		1	42	0	1	0
3758	1	0	0	1	0	0	0	0	0	1						0	0	1	0	0	0	1	0	0	1	0	0	1	0	0	0	1	1	0	1	0	0	1	1988	2009	2009	2010	2010	2010	1	51	0	0	0
376/08	0	0	0	0	1	0	0	0	0	1						0	1	0	0	0	1	0	1	0	0	1	0	0	0	1	0	0		0	1	0	0	0	2000	2006	2000				1	65	0	1	0
380/99	0	1	0	0	1	0	0	0	0	1						0	1	0	0	0	1	0	1	0	0	1	0	0	0	1	0	0		0	1	0	0	0	1999	1999	2000				1	39	1	0	0
3813	0	1	1	0	0	0	0	0	1	0						0	0	0	1	0	1	0	0	0	1	1	0	0	0	1	0	0		0	1	0	0	1	1985	1996	2000	2000	2000		1	35	0	0	0
3951	1	0	0	1	0	0	0	1	0	0						0	1	0	0	0	0	1	0	0	1	1	0	0	1	0	0	0	0	0	1	0	0	1	2000	2003	2004	2004	2004		1	53	0	0	0
3954	1	0	1	0	0	0					1	0	0	0	0	1	0	0	1	0	0	1	0	0	1	0	0	1	1	0	0	0	0	0	1	0	0	1	1986	1999	2001	2001	2001		1	35	0	0	0
397/99	1	0	1	0	0	0	0	1	0	0						0	0	1	0	0	1	0	0	1	0	0	1	0	0	0	0	1	1	0	1	0	0	1	2004	2005	2004	2005	2005		1	43	0	0	1
4029	0	0	0	0	0	1	0	1	0	0						0	0	0	1	0	1	0	0	0	1	1	0	0	1	0	0	0		0	1	0	0	1	2000	2000	2001	2001	2001		1	36	0	0	0
4073	1	0	0	1	0	0	0	0	0	1						0	0	0	1	0	0	1	0	0	1	0	0	1	0	0	0	1	1	1	0	0	0	0	2000	2000	2006				1	57	0	0	0
4074	1	0	1	0	0	0	0	0	0	1						0	0	0	1	0	0	1	0	0	1	0	0	1	0	1	0	0	0	0	1	0	0	1	1985	1989	2003	2003	2003		1	39	0	0	0
409/09	0	0									1	0	0	0	0	1	0	1	0	0	0	1	1	0	0	0	1	0	0	1	0	0		0	0	0	1	0	1999	2009	2009	2009	2010		1	43	0	0	0
4104	1	0	0	0	0	1	0	1	0	0						0	0	0	1	1	0	0	0	0	1	0	0	1	1	0	0	0	0	0	1	0	0	0	1995	1995	2000	2000	2001		1	27	0	0	0
4114	1	0	1	0	0	0	0	0	1	0						0	0	0	1	1	0	0	0	0	1	0	1	0	0	0	0	1	0	0	1	0	0	1	1986	1998	2002	2002	2003		1	39	0	0	0
4162	0	1	0	0	1	0					0	0	1	0	0	1	0	1	0	0	1	0	0	0	1	1	0	0	0	1	0	0		0	0	0	1	0	1990	1991	2003	2003	2004		1	38	0	0	0
4295	0	0	0	0	0	1					0	0	1	0	0	1	0	0	1	0	0	1	0	0	1	0	0	1	0	1	0	0		0	1	0	0	1	1996	2003	2004	2004	2005		1	36	0	0	0
4343	1	0	1	0	0	0	0	0	0	1						0	0	0	1	1	0	0	0	0	1	0	1	0	0	1	0	0	0	0	1	0	0	1	1987	1996	2003	2003	2003		1	45	0	0	0
4357	1	0	0	0	1	0	0	0	0	1						0	0	1	0	0	1	0	0	0	1	1	0	0	0	0	0	1	0	0	0	0	1	0	2001	2001	2001	2001	2001		1	55	0	0	0
4394	1	0	0	1	0	0	0	0	0	1						0	0	1	0	0	1	0	0	0	1	0	1	0	0	0	0	1	0	0	1	0	0	1	2001	2001	2001	2001	2001		1	37	0	0	0
4434	0	0	1	0	0	0					0	0	1	0	0	1	0	1	0	0	1	0	0	0	1	0	0	1	1	0	0	0		0	0	0	1	0	1986	2001	2002	2002	2002		1	38	0	0	0
4437	0	1	1	0	0	0					0	0	1	0	0	1	0	0	1	0	1	0	0	0	1	1	0	0	0	1	0	0		0	1	0	0	1	1989	1996	2001	2001	2001		1	37	0	0	0
4440	0	0	0	0	0	1					1	0	0	0	0	1	0	1	0	0	1	0	0	0	1	1	0	0	0	0	0	1		0	1	0	0	1	1987	1997	2001	2001	2001		1	39	0	0	0
4475	1	0	0	0	0	1	0	0	1	0						0	1	0	0	0	0	1	0	0	1	1	0	0	0	1	0	0	0	0	1	0	0	1	1995	1995	2005	2005	2005		1	58	0	0	0
4480	1	0	0	0	0	1	0	0	0	1						0	1	0	0	0	0	1	0	0	1	0	1	0	0	0	0	1	0	0	1	0	0	1	1992	2001	2002	2001	2002	2002	1	41	0	0	0
4553	1	0	0	0	0	1	0	1	0	0						0	0	1	0	1	0	0	0	0	1	0	0	1	0	0	0	1	0	0	0	1	0	0	2001	2001	2001	2004	2004		1	35	0	0	0
457/04	1	0	0	0	0	1					1	0	0	0	0	1	0	1	0	0	1	0	1	0	0	0	1	0	0	0	1	0	1	0	1	0	0	1	2003	2004	2004	2004	2004		1	44	0	1	0
463	1	0	0	0	0	1					1	0	0	0	0	1	0	0	1	1	0	0	0	0	1	1	0	0	0	0	0	1	0	0	1	0	0	1	1994	1994	2010	2010	2011		1	49	0	0	0
4637	0	0	0	0	0	1	0	0	0	1						0	0	0	1	0	1	0	0	0	1	0	0	1	1	0	0	0		1	0	0	0	0	2001	2001	2001				1	50	0	0	0
465/01	1	0					0	1	0	0						0	0	1	0	0	1	0	1	0	0	0	1	0	1	0	0	0	1	0	1	0	0	1	2001		2001				0	43	0	1	0
4650	0	0	0	0	0	1	0	0	0	1						0	0	1	0	0	0	1	0	0	1	0	1	0	0	1	0	0		0	1	0	0	1	2001	2001	2001	2001	2002		1	59	0	0	0
4680	1	0	0	0	0	1	0	0	0	1						0	0	1	0	0	1	0	0	0	1	1	0	0	0	1	0	0	0	0	1	0	0	1	2001	2001	2002	2003	2003	2002	1	38	0	0	0
472/01	0	1	0	0	1	0	0	0	1	0						0	0	1	0	0	1	0	1	0	0	0	1	0	0	1	0	0		0	0	0	1	0	2000	2000	2000	2000	2000		1	31	0	1	0
4735	0	0	1	0	0	0	0	0	0	1						0	0	0	1	0	0	1	0	0	1	1	0	0	0	1	0	0		0	1	0	0	1	1992	1999	2002	2002	2002		1	37	0	0	0
48/05	0	0	0	0	0	1	0	0	0	1						0	1	0	0	1	0	0	1	0	0	1	0	0	0	1	0	0		0	1	0	0	0	1995	2004	2004	2004	2004		1	29	1	0	0
4810	1	1	0	0	1	0	0	0	0	1						0	0	0	1	0	0	1	0	0	1	0	0	1	0	1	0	0	1	0	1	0	0	1	1994	2002	2006	2006	2006		1	44	0	0	0
4817	0	0	0	0	0	1					0	0	1	0	0	1	0	0	1	0	0	1	0	0	1	0	0	1	0	1	0	0		0	1	0	0	1	1991	2008	2008	2008	2008		1	69	0	0	0
4819	1	0	0	0	0	1					0	1	0	0	0	1	1	0	0	0	1	0	0	0	1	0	1	0	0	1	0	0	0	0	1	0	0	1	2002	2008	2010	2010	2010		1	41	0	0	0
4836	0	0	0	0	0	1					0	0	1	0	0	1	0	0	1	1	0	0	0	0	1	1	0	0	0	1	0	0		0	0	1	0	0	1986	1995	2013	2013	2013		1	36	0	0	0
4872	0	0	1	0	0	0	0	0	0	1						0	0	1	0	0	1	0	0	0	1	1	0	0	1	0	0	0		0	1	0	0	1	1991		2003	2003	2003		0	43	0	0	0
4873	1	0	0	0	0	1	0	0	0	1						0	0	1	0	0	1	0	0	0	1	1	0	0	0	0	0	1	1	0	1	0	0	1	1984		2002	2002	2002		0	36	0	0	0
4957	1	0	1	0	0	0	0	1	0	0						0	0	1	0	1	0	0	0	0	1	1	0	0	0	1	0	0	1	0	1	0	0	1	2003		2003	2003	2003		0	27	0	0	0
4961	1	0	0	0	1	0	0	0	0	1						0	0	1	0	0	0	1	0	0	1	0	1	0	1	0	0	0	0	0	1	0	0	1	2003		2003	2003	2003		0	45	0	0	0
4966	1	0	1	0	0	0	0	0	0	1						0	0	0	1	0	0	1	0	0	1	1	0	0	0	0	0	1	1	0	1	0	0	1	1984	2006	2006	2006	2007		1	45	0	0	0
5004	0	0	0	0	0	1	0	0	0	1						0	0	0	1	0	0	1	0	0	1	1	0	0	1	0	0	0		0	1	0	0	0	2001	2001	2001				1	31	0	0	0
5041	1	0	1	0	0	0	0	0	0	1						0	0	0	1	0	0	1	0	0	1	0	0	1	1	0	0	0	0	0	1	0	0	1	1985	2002	2009				1	48	0	0	0
5046	0	0	1	0	0	0	0	1	0	0						0	0	1	0	0	1	0	1	0	0	0	1	0	0	1	0	0		0	1	0	0	1	1988	1997	2011	2011	2011		1	47	0	1	0
507/12	0	1	0	0	0	1	0	0	0	1						0	1	0	0	0	0	1	1	0	0	0	1	0	0	1	0	0		0	0	0	1	0	2011	2006	2002	2002	2002		1	47	0	0	0
5082	0	0	0	0	0	1					0	1	0	0	0	1	1	0	0	0	0	1	0	0	1	1	0	0	0	1	0	0		0	0	1	0	0	1990	1990	2007	2008	2008		1	44	0	0	0
5096	0	0	0	0	0	1					0	1	0	0	0	1	0	0	1	0	1	0	0	0	1	0	0	1	0	1	0	0		0	0	1	0	0	2003	2003	2003	2003	2004		1	56	0	0	0
51/03	1	0	0	0	0	1					1	0	0	0	0	1	0	1	0	0	0	1	1	0	0	0	0	1	0	1	0	0	0	0	0	0	1	0	2002	2002	2002	2002	2003		1	44	0	0	0
511/14	0	0	0	0	0	1	0	0	0	1						0	1	0	0	0	1	0	1	0	0	0	1	0	0	1	0	0		0	1	0	0	1	2013	2013	2013	2013	2013		1	64	0	0	1
5122	1	0	0	0	0	1	0	0	0	1						0	1	0	0	0	1	0	0	0	1	0	0	1	0	0	0	1	1	0	1	0	0	1	1996	1996	2006	2006	2006		1	44	0	0	0
5143	0	0	0	0	0	1	0	0	0	1						0	0	0	1	0	0	1	0	0	1	0	0	1	0	0	0	1		0	0	0	1	0	1993	1993	2011	2011	2011		1	44	0	0	0
5160	0	0	0	0	0	1					0	1	0	0	0	1	0	0	1	0	1	0	0	0	1	0	0	1	0	1	0	0		0	0	1	0	0	1988	1993	2005	2005	2005		1	60	0	0	0
5182	1	1	0	0	0	1					1	0	0	0	0	1	0	1	0	1	0	0	0	0	1	0	0	1	1	0	0	0	0	0	1	0	0	0	1998	1998	2006	2006	2006		1	66	0	0	0
5189	1	0	0	0	0	1	0	1	0	0						0	0	1	0	0	1	0	0	0	1	0	0	1	0	1	0	0	0	0	1	0	0	1	1987	1992	2005	2005	2005		1	49	0	0	0
5196	0	0	0	0	0	1	0	1	0	0						0	1	0	0	0	1	0	0	0	1	1	0	0	0	1	0	0		0	1	0	0	0	2003	2008	2004	2004	2004		1	37	0	0	0
5249	1	0	1	0	0	0	0	0	1	0						0	1	0	0	0	0	1	0	0	1	0	0	1	0	0	0	1	1	0	1	0	0	1	1985	1999	2007	2010	2010		1	53	0	0	0
5399	1	0	0	1	0	0	0	0	0	1						0	0	0	1	0	0	1	0	0	1	0	0	1	0	0	0	1	0	0	0	1	0	0	1986	1998	2005	2005	2006		1	56	0	0	0
5464	0	0	0	1	0	0	0	0	0	1						0	0	0	1	0	1	0	0	0	1	0	1	0	0	1	0	0		0	1	0	0	1	2004	2004	2004	2004	2004		1	37	0	0	0
5527	0	0	0	1	0	0	0	1	0	0						0	0	0	1	0	0	1	0	0	1	0	0	1	0	1	0	0		0	1	0	0	1	1994	1998	2009	2009	2009		1	43	0	0	0
5560	0	0	0	1	0	0	0	1	0	0						0	0	0	1	0	1	0	0	0	1	0	0	1	1	0	0	0		1	0	0	0	0	2004	2005	2005	2006	2006		1	46	0	0	0
5587	0	0	0	0	0	1	0	0	0	1						0	0	0	1	0	0	1	0	0	1	0	1	0	0	1	0	0		0	1	0	0	1	1996	1997	2009	2009	2010		1	53	0	0	0
5645	0	0	0	0	0	1	0	0	0	1						0	0	1	0	0	0	1	0	0	1	0	0	1	0	0	0	1		0	1	0	0	1	2004	2004	2007	2007	2008		1	36	0	0	0
5651	0	0	0	0	0	1	0	0	0	1						0	1	0	0	0	1	0	0	0	1	0	1	0	0	0	0	1		0	1	0	0	1	1989	1998	2004	2004	2004		1	30	0	0	0
5688	0	0	0	0	0	1					1	0	0	0	0	1	1	0	0	1	0	0	0	0	1	1	0	0	1	0	0	0		0	0	0	1	0	1999	2000	2013	2013	2013		1	60	0	0	0
5708	0	0	0	1	0	0	0	1	0	0						0	1	0	0	0	0	1	0	0	1	0	0	1	0	1	0	0		0	1	0	0	1	1996	2008	2008				1	39	0	0	0
579/04	0	0	0	0	0	1					1	0	0	0	0	1	1	0	0	0	1	0	1	0	0	1	0	0	0	1	0	0		0	0	1	0	0	2004	2005	2006	2006	2007		1	41	1	0	0
5791	0	0	0	0	0	1	0	0	0	1						0	0	0	1	0	0	1	0	0	1	1	0	0	1	0	0	0		0	1	0	0	1	1986	2003	2006				1	41	0	0	0
5797	0	0	0	0	0	1					1	0	0	0	0	1	0	0	1	1	0	0	0	0	1	0	0	1	0	1	0	0		0	1	0	0	1	2004	2004	2008	2008	2008		1	49	0	0	0
5880	1	0	0	0	0	1	0	0	0	1						0	0	0	1	0	0	1	0	0	1	1	0	0	0	0	0	1	1	0	1	0	0	1	2001	2002	2005	2005	2005		1	62	0	0	0
5893	1	0	0	1	0	0	0	1	0	0						0	0	0	1	0	0	1	0	0	1	0	0	1	0	0	0	1	1	0	1	0	0	1	2005	2008	2008				1	52	0	0	0
59/07	0	0					0	0	1	0						0	1	0	0	0	0	1	1	0	0	1	0	0	0	1	0	0		0	0	1	0	0	2006	2006	2007	2007	2007		1	48	0	0	0
5917	1	0	0	1	0	0	0	0	0	1						0	0	0	1	0	0	1	0	0	1	0	1	0	0	0	0	1	1	0	1	0	0	1	1997	2005	2006	2006	2006		1	41	0	0	0
5919	1	0	0	0	0	1	0	1	0	0						0	0	0	1	0	0	1	0	0	1	0	0	1	0	0	0	1	1	0	1	0	0	1	2005	2005	2011				1	51	0	0	0
5935	1	0	0	1	0	0	0	0	0	1						0	0	1	0	0	0	1	0	0	1	0	1	0	0	0	0	1	0	0	1	0	0	1	2000	2006	2005	2005	2005	2006	1	29	0	0	0
595/13	1	0	0	0	0	1	0	1	0	0						0	0	1	0	0	1	0	1	0	0	0	1	0	0	0	1	0	1	0	1	0	0	1	2013	2013	2013	2013	2013		1	57	0	1	0
5965	0	0	0	0	1	0	0	0	0	1						0	0	0	1	0	1	0	0	0	1	1	0	0	0	1	0	0		0	1	0	0	1	2005	2005	2005	2005	2005		1	39	0	0	0
6062	0	0	0	1	0	0	0	1	0	0						0	0	0	1	0	0	1	0	0	1	0	0	1	0	1	0	0		0	0	0	1	0	2005	2009	2009	2009	2010		1	27	0	0	0
61	0	0	1	0	0	0	0	0	0	1						0	0	1	0	0	0	1	0	0	1	0	0	1	0	1	0	0		0	1	0	0	1	1985	1993	2004	2004	2004		1	42	0	0	0
626	0	1	0	0	1	0	0	0	0	1						0	0	1	0	0	0	1	0	0	1	1	0	0	0	1	0	0		0	0	0	1	0	1987		2007	2007	2007		0	40	0	0	0
626/06	0	0	0	0	1	0					0	1	0	0	0	1	1	0	0	0	0	1	1	0	0	0	1	0	0	1	0	0		0	1	0	0	1	2006	2010	2012	2012	2012		1	48	0	0	0
6276	0	0	0	0	0	1					1	0	0	0	0	1	0	0	1	0	0	1	0	0	1	0	0	1	1	0	0	0		0	0	0	1	0	1994	2003	2004	2005	2005		1	47	0	0	0
6292	0	0	0	0	0	1					1	0	0	0	0	1	0	0	1	0	0	1	0	0	1	0	0	1	0	1	0	0		0	1	0	0	1	2005	2005	2005	2005	2006		1	39	0	0	0
634/12	1	0					0	0	0	1						0	1	0	0	0	0	1	1	0	0	0	1	0	0	0	1	0	1	0	0	1	0	0	2012	2012	2012	2012	2012	2012	1	40	0	0	0
636/02	0	0					0	1	0	0						0	0	1	0	0	1	0	1	0	0	0	1	0	0	1	0	0		0	1	0	0	1	2002	2006	2002	2002	2002		1	28	0	1	0
6406	1	0	0	0	0	1	0	0	0	1						0	0	0	1	0	0	1	0	0	1	0	1	0	1	0	0	0	0	0	1	0	0	1	1986	1995	2009	2010	2010		1	31	0	0	0
6431	0	0	1	0	0	0	0	0	0	1						0	0	1	0	0	1	0	0	0	1	1	0	0	1	0	0	0		0	1	0	0	1	1987	2006	2006	2006	2006		1	39	0	0	0
645/09	1	0	0	0	0	1	0	0	1	0						0	0	1	0	0	1	0	0	1	0	0	1	0	1	0	0	0	0	0	1	0	0	1	2008	2008	2008				1	46	0	0	1
652/04	1	0	0	0	1	0					1	0	0	0	0	1	0	1	0	0	1	0	0	1	0	0	1	0	0	0	0	1	0	0	1	0	0	1	2004	2004	2010	2010	2011	2011	1	45	0	0	1
6524	0	0	0	1	0	0	0	0	0	1						0	1	0	0	0	0	1	0	0	1	0	0	1	1	0	0	0		0	0	0	1	0	1991	2003	2006	2006	2007		1	59	0	0	0
6527	0	0	1	0	0	0	0	0	0	1						0	0	1	0	0	0	1	1	0	0	0	1	0	0	1	0	0		0	0	0	1	0	1989	1989	2012	2012	2012		1	53	0	0	0
6540	1	0					0	1	0	0						0	0	1	0	0	1	0	0	1	0	0	1	0	0	0	1	0	1	0	1	0	0	1	1991	1991	2002	2002	2003	2004	1	52	0	0	1
6561	0	0	0	0	0	1	0	0	0	1						0	0	1	0	0	1	0	0	0	1	0	0	1	0	1	0	0		0	1	0	0	1	1989	1998	2006	2006	2006		1	50	0	0	0
658	0	0	0	1	0	0	0	1	0	0						0	1	0	0	0	1	0	0	0	1	1	0	0	1	0	0	0		0	0	1	0	0	1988	1992	2003	2003	2004		1	53	0	0	0
6582	0	0	0	1	0	0					0	0	1	0	0	1	0	0	1	0	1	0	0	0	1	1	0	0	0	1	0	0		0	0	1	0	0	2005	2005	2010	2010	2010		1	28	0	0	0
6614	0	0	0	0	0	1	0	0	0	1						0	0	1	0	0	1	0	0	0	1	0	1	0	1	0	0	0		0	1	0	0	1	1989	1995	2012	2012	2013		1	46	0	0	0
6683	0	0	0	1	0	0	0	1	0	0						0	0	0	1	0	0	1	0	0	1	0	0	1	0	1	0	0		0	1	0	0	1	2006	2009	2009	2009	2010		1	39	0	0	0
672	0	0	1	0	0	0					1	0	0	0	0	1	0	0	1	0	0	1	0	0	1	1	0	0	1	0	0	0		0	0	0	1	0	1985	1994	2004	2004	2005		1	40	0	0	0
6721	0	0	0	0	1	0					0	1	0	0	0	1	0	0	1	0	0	1	0	0	1	1	0	0	0	1	0	0		0	0	1	0	0	2006	2006	2006	2006	2007		1	32	0	0	0
6773	0	0	0	0	0	1					0	0	1	0	0	1	0	0	1	0	0	1	0	0	1	0	0	1	1	0	0	0		0	1	0	0	1	2004	2005	2008	2008	2009		1	47	0	0	0
6796	0	0	0	1	0	0					0	0	1	0	0	1	0	1	0	0	1	0	0	0	1	1	0	0	0	1	0	0		0	0	0	1	0	2007	2012	2012	2012	2013		1	64	0	0	0
6805	0	0	0	0	0	1	0	0	0	1						0	0	0	1	0	1	0	0	0	1	1	0	0	0	1	0	0		0	0	0	1	0	2001	2006	2008	2008	2008		1	26	0	0	0
681/03	0	0									0	0	1	0	0	1	0	1	0	0	1	0	1	0	0	1	0	0	0	1	0	0		0	0	0	1	0	2003	2005	2006	2006	2007		1	28	0	1	0
6886	0	0	0	0	0	1	0	0	0	1						0	0	0	1	0	0	1	0	0	1	0	0	1	0	1	0	0		0	0	0	1	0	2002	2002	2005	2005	2005		1	35	0	0	0
6949	0	0	0	0	1	0	0	0	0	1						0	0	0	1	0	1	0	0	0	1	1	0	0	0	1	0	0		0	0	0	1	0	2008	2008	2003	2004	2004		1	57	0	0	0
6952	0	0	0	1	0	0					0	1	0	0	0	1	0	0	1	0	1	0	0	0	1	1	0	0	0	1	0	0		0	0	0	1	0	2008	2010	2011	2011	2011		1	43	0	0	0
7044	0	0	0	0	0	1	0	0	0	1						0	0	0	1	0	0	1	0	0	1	0	0	1	0	1	0	0		0	1	0	0	1	2005	2005	2008	2008	2008		1	46	0	0	0
7068	0	0	0	1	0	0	0	1	0	0						0	0	0	1	1	0	0	0	0	1	1	0	0	1	0	0	0		0	0	0	1	0	2007	2008	2011				1	28	0	0	0
718/05	0	0	0	0	1	0	0	1	0	0						0	1	0	0	0	0	1	1	0	0	0	0	1	0	1	0	0		0	0	1	0	0	2005	2007	2009	2009	2009		1	46	0	0	0
7245	0	0	0	1	0	0					0	1	0	0	0	1	1	0	0	0	1	0	0	0	1	1	0	0	1	0	0	0		0	0	0	1	0	2008	2009	2012	2012	2013		1	41	0	0	0
7287	0	1	0	0	1	0	0	0	0	1						0	0	0	1	1	0	0	0	0	1	1	0	0	0	0	0	1		0	0	1	0	0	1998	2008	2007				1	61	0	0	0
730	0	0	0	0	1	0					0	1	0	0	0	1	0	1	0	0	1	0	0	0	1	1	0	0	1	0	0	0		0	0	0	1	0	1991	1992	2006	2006	2006		1	47	0	0	0
7321	0	0	0	0	0	1	0	1	0	0						0	0	0	1	0	0	1	0	0	1	0	0	1	0	1	0	0		0	1	0	0	1	2008	2008	2008	2008	2009		1	43	0	0	0
7349	1	1	1	0	0	0	0	0	1	0						0	0	1	0	0	1	0	0	1	0	0	1	0	1	0	0	0	1	0	1	0	0	1			2000				0	33	0	0	1
739/10	0	0	0	0	1	0	0	1	0	0						0	1	0	0	0	0	1	1	0	0	1	0	0	0	1	0	0		0	0	1	0	0	2010	2010	2010	2010	2011		1	48	0	0	0
7432	0	0	0	1	0	0	0	1	0	0						0	0	0	1	0	0	1	0	0	1	0	0	1	1	0	0	0		0	1	0	0	1	2008	2008	2008	2008	2009		1	31	0	0	0
764/99	0	1	0	0	1	0	0	0	0	1						0	1	0	0	0	0	1	1	0	0	1	0	0	0	0	1	0		0	0	1	0	0	1999	1999	2012	2012	2012		1	52	0	0	0
765/09	1	0	0	0	0	1	0	0	0	1						0	1	0	0	0	0	1	1	0	0	1	0	0	0	1	0	0	1	0	0	1	0	0	2009	2009	2007	2007	2007	2015	1	66	0	0	0
7746	0	0	0	1	0	0	0	1	0	0						0	0	1	0	1	0	0	0	0	1	1	0	0	1	0	0	0		0	1	0	0	1	2008	2010	2011	2012	2012		1	42	0	0	0
778/99	0	1	1	0	0	0	0	0	1	0						0	0	1	0	0	0	1	1	0	0	0	1	0	0	1	0	0		0	0	0	1	0	1998	1999	2001	2001	2001		1	35	0	0	0
8072	0	0	0	0	0	1	0	0	0	1						0	0	0	1	0	0	1	0	0	1	0	0	1	0	1	0	0		0	1	0	0	1	2009	2009	2009	2009	2009		1	40	0	0	0
809/12	0	0					0	0	0	1						0	1	0	0	0	1	0	1	0	0	1	0	0	0	1	0	0		0	1	0	0	0	2012	2012	2012	2012	2012		1	49	1	0	0
8109	0	0	0	1	0	0					0	0	1	0	0	1	0	0	1	0	0	1	0	0	1	0	0	1	0	1	0	0		1	0	0	0	0	2008	2010	2015	2015			1	43	0	0	0
8172	0	0	0	0	0	1					0	1	0	0	0	1	0	1	0	0	1	0	0	0	1	1	0	0	0	0	0	1		0	0	0	1	0	2004	2013	2013	2013	2013		1	48	0	0	0
818	1	1	1	0	0	0					0	1	0	0	0	1	0	1	0	0	1	0	0	0	1	1	0	0	1	0	0	0	0	0	0	1	0	0	1987	1997	2002	2002	2002		1	35	0	0	0
8250	0	0	0	0	0	1	0	0	0	1						0	0	0	1	0	0	1	0	0	1	1	0	0	0	1	0	0		0	1	0	0	1	2000	2004	2005	2005	2005		1	36	0	0	0
8292	0	0	0	0	0	1	0	1	0	0						0	0	0	1	1	0	0	0	0	1	1	0	0	0	0	0	1		0	1	0	0	1	1986	2001	2009	2009	2010		1	41	0	0	0
8303	0	0					0	0	0	1						0	0	1	0	0	0	1	1	0	0	0	1	0	0	1	0	0		0	1	0	0	1	1991	1992	2010	2010	2010		1	48	0	0	0
8304	1	0	0	1	0	0	0	1	0	0						0	0	0	1	0	1	0	0	0	1	1	0	0	0	0	0	1	1	0	1	0	0	0	2009	2009	2010	2010	2010		1	59	0	0	0
8426	0	0	0	0	1	0	0	0	0	1						0	0	0	1	0	1	0	0	0	1	1	0	0	1	0	0	0		0	1	0	0	1	2010	2010	2010	2010	2012		1	55	0	0	0
843/99	1	1	0	0	1	0	0	0	0	1						0	1	0	0	1	0	0	1	0	0	1	0	0	0	0	1	0	0	0	1	0	0	0	1999	1999	2006	2006			1	72	1	0	0
8478	1	0	1	0	0	0	0	1	0	0						0	0	1	0	0	0	1	1	0	0	1	0	0	0	0	1	0	1	0	1	0	0	1	1993		2002	2002	2002		0	40	0	0	0
8487	1	0	0	0	0	1	0	0	0	1						0	0	0	1	0	0	1	0	0	1	0	0	1	0	0	0	1	1	0	1	0	0	1	2005	2010	2010	2010	2010		1	41	0	0	0
854/05	1	1	0	0	1	0	0	0	0	1						0	0	1	0	0	1	0	0	1	0	0	1	0	1	0	0	0	1	0	1	0	0	1	1998	1999	2006				1	45	0	0	1
864/05	0	0	0	0	0	1	0	0	1	0						0	1	0	0	1	0	0	1	0	0	0	1	0	0	1	0	0		0	0	1	0	0	2005	2005	2005	2005	2006		1	60	1	0	0
867/00	1	0	0	0	0	1	0	0	1	0						0	0	1	0	0	1	0	0	1	0	0	1	0	0	1	0	0	0	0	1	0	0	1		2000	2000	2000	2001		1	46	0	0	1
8719	0	0	0	0	0	1					0	0	1	0	0	1	1	0	0	1	0	0	0	0	1	1	0	0	1	0	0	0		0	1	0	0	0		2007	2011	2011	2011		1	50	0	0	0
8760	0	0	0	0	1	0	0	0	0	1						0	0	0	1	0	0	1	0	0	1	0	0	1	1	0	0	0		0	1	0	0	1	2011	2011	2011	2011	2011		1	55	0	0	0
8909	0	0	0	1	0	0					0	0	1	0	0	1	1	0	0	1	0	0	0	0	1	1	0	0	0	1	0	0		0	0	1	0	0	2011	2012	2013	2013	2014		1	33	0	0	0
9045	0	1	0	0	1	0	0	1	0	0						0	1	0	0	0	0	1	0	0	1	1	0	0	0	1	0	0		0	1	0	0	1		2011	2011	2012	2012		1	47	0	0	0
9056	0	0	0	0	0	1	0	0	0	1						0	0	1	0	0	0	1	0	0	1	0	0	1	0	1	0	0		0	1	0	0	1	2012	2012	2012	2012	2012		1	48	0	0	0
9074	0	0	0	1	0	0	0	1	0	0						0	1	0	0	1	0	0	0	0	1	1	0	0	0	1	0	0		0	1	0	0	1	2012	2012	2013	2013	2014		1	51	0	0	0
915/12	0	0					0	1	0	0						0	1	0	0	0	1	0	1	0	0	0	1	0	0	1	0	0		0	1	0	0	1	2000	2012	2013	2013	2013		1	37	0	1	0
936/08	1	0	0	0	0	1	0	1	0	0						0	0	1	0	0	1	0	1	0	0	0	1	0	0	0	0	1	1	0	1	0	0	1	2008	2008	2008	2008	2009	2009	1	36	0	1	0
9541	0	0	0	1	0	0					0	1	0	0	0	1	0	1	0	0	0	1	0	0	1	1	0	0	0	1	0	0		0	0	1	0	0	2011	2012	2012	2013	2013		1	23	0	0	0
9723	0	0	0	0	1	0					0	0	1	0	0	1	0	0	1	1	0	0	0	0	1	1	0	0	0	1	0	0		0	0	0	1	0	2013	2013	2013	2013	2014		1	36	0	0	0
9780	0	0	0	1	0	0					0	0	1	0	0	1	0	0	1	1	0	0	0	0	1	1	0	0	0	1	0	0		1	0	0	0	0	2013	2013	2013	2014	2014		1	32	0	0	0
9916	0	0	0	0	1	0					0	1	0	0	0	1	0	0	1	0	0	1	1	0	0	0	0	1	0	1	0	0		1	0	0	0	0	1994	2002	2009	2009	2010		1	37	0	0	0
A00-CMMS3002	0	0	0	0	1	0					1	0	0	0	0	1	0	0	1	0	1	0	0	0	1	0	0	1	0	0	1	0		0	1	0	0	1	2002		2001	2001			0	45	0	0	0
A00-GIRS0800	1	1	0	0	1	0					1	0	0	0	0	1	0	0	1	0	1	0	0	0	1	0	0	1	1	0	0	0	1	1	0	0	0	0	2000	2000	2000				1	40	0	0	0
A00-PLDM2302	0	0	0	0	1	0					1	0	0	0	0	1	0	0	1	0	1	0	0	0	1	0	0	1	1	0	0	0		0	1	0	0	1	2002	2002	2002			2003	1	50	0	0	0
A00-RZFR1300	0	0	0	0	1	0					1	0	0	0	0	1	0	0	1	0	1	0	0	0	1	0	0	1	0	1	0	0		0	0	1	0	0	2000	2000	2012				1	57	0	0	0
A00-SNMU0803	0	0	0	1	0	0					1	0	0	0	0	1	0	1	0	0	0	1	0	0	1	0	0	1	0	1	0	0		0	1	0	0	0	1993	2003	2003				1	40	0	0	0
A00-SUMH0711	0	0	0	1	0	0					1	0	0	0	0	1	0	0	1	0	0	1	0	0	1	0	1	0	0	0	1	0		0	1	0	0	1	2008	2011	2011				1	28	0	0	0
A00-TOSL31TR	1	0	0	0	1	0					1	0	0	0	0	1	0	0	1	0	1	0	0	0	1	0	0	1	1	0	0	0	0	1	0	0	0	0	1991	1998	2004				1	43	0	0	0
A13-GLLA61HEPA	0	1	1	0	0	0	0	0	0	1						0	1	0	0	0	1	0	1	0	0	0	1	0	0	1	0	0		0	0	1	0	0	1989	2008	2011				1	51	0	1	0
A13-MRRC227SP	0	0	1	0	0	0	0	0	0	1						0	0	0	1	1	0	0	1	0	0	0	0	1	0	1	0	0		1	0	0	0	0	1984	2011	2011	2011	2011		1	46	0	0	0
A14-AEAH3250	0	0	0	0	1	0					0	1	0	0	0	1	0	1	0	0	1	0	1	0	0	1	0	0	0	1	0	0		0	1	0	0	1	2011	2011	2011	2011	2011		1	57	0	1	0
A14-MNDV3918	0	0	0	0	1	0					1	0	0	0	0	1	0	0	1	1	0	0	1	0	0	1	0	0	0	1	0	0		0	0	1	0	0	2007	2012	2012	2012	2013		1	43	1	0	0
A14-MZGO4717	0	0	0	0	1	0	0	0	0	1						0	0	0	1	1	0	0	1	0	0	1	0	0	0	1	0	0		0	1	0	0	0	2012	2012	2012	2012	2013		1	71	1	0	0
A14-PVRB4983	1	0	0	0	1	0	0	1	0	0						0	1	0	0	0	1	0	1	0	0	0	1	0	0	0	0	1	1	0	1	0	0	1	2013	2013	2013	2013	2015	2014	1	65	0	0	1
A14-RZDN1290	0	0	1	0	0	0	0	0	0	1						0	1	0	0	1	0	0	1	0	0	0	0	1	0	1	0	0		0	1	0	0	1	1987	1997	2003	2003	2003		1	43	0	0	0
D11-022	0	0	0	0	1	0					0	1	0	0	0	1	0	0	1	0	0	1	0	0	1	0	0	1	0	1	0	0		0	0	1	0	0	2003	2011	2011	2011	2012		1	51	0	0	0
D12-023	0	0	0	0	1	0	0	0	0	1						0	0	0	1	0	0	1	1	0	0	1	0	0	0	0	0	1		0	0	0	1	0	2012	2012	2011	2011	2012	2014	1	47	0	0	0
D12-046	0	0	0	0	1	0					0	1	0	0	0	1	0	0	1	0	0	1	1	0	0	1	0	0	0	1	0	0		0	0	1	0	0	2012	2012	2000				1	29	0	0	0
E06-E121	1	1	1	0	0	0	0	0	0	1						0	0	1	0	0	1	0	0	1	0	0	1	0	0	0	0	1	1	0	1	0	0	1	2012	2012	2012	2012	2012		1	49	0	0	1
E06-E13	0	0	0	0	1	0	0	0	0	1						0	0	1	0	0	1	0	1	0	0	0	1	0	0	1	0	0		0	1	0	0	1	2009	2009	2009	2009	2009		1	72	0	0	1
E06-E181	1	0	0	1	0	0	0	0	0	1						0	1	0	0	0	1	0	1	0	0	1	0	0	0	0	0	1	1	0	0	0	1	0	2013	2013	2013	2013	2014	2014	1	67	0	1	0
E06-E219	0	0	0	0	1	0	0	0	0	1						0	1	0	0	1	0	0	1	0	0	1	0	0	0	1	0	0		0	0	1	0	0	2014	2014	2013	2013	2014		1	58	1	0	0
E08-H60	0	0	1	0	0	0	0	0	0	1						0	0	1	0	0	1	0	1	0	0	1	0	0	0	1	0	0		0	1	0	0	1	2005	2009	2010	2010	2010		1	53	0	1	0
E08-TRESP-B75	0	0	1	0	0	0	0	1	0	0						0	0	1	0	1	0	0	1	0	0	1	0	0	0	1	0	0		0	1	0	0	1	1987	2003	2003	2003	2004		1	43	1	0	0
E08-TRESP062	0	0	1	0	0	0	0	0	0	1						0	0	1	0	0	1	0	1	0	0	1	0	0	0	1	0	0		0	0	0	1	0	1987	1997	2011	2011	2011		1	58	0	1	0
E08-TRESPC16	1	1	1	0	0	0	0	0	0	1						0	0	1	0	0	1	0	1	0	0	1	0	0	0	0	0	1	1	0	1	0	0	1	1987	2004	2004	2004	2005		1	43	0	1	0
E08-TRESPC25	1	0	0	0	1	0					0	0	1	0	0	1	1	0	0	0	1	0	0	1	0	1	0	0	0	0	0	1	1	0	0	1	0	0	2004	2004	2009	2009	2009		1	73	0	1	0
E08-TRESPD15	1	0	0	1	0	0					0	0	1	0	0	1	0	1	0	1	0	0	0	1	0	0	1	0	0	0	0	1	1	0	1	0	0	1	2005	2005	2014	2014	2015		1	76	0	0	1
E08-TRESPD16	1	0	0	0	1	0	0	0	0	1						0	0	1	0	0	1	0	0	1	0	1	0	0	1	0	0	0	1	0	1	0	0	1	2005	2005	2005	2005	2005	2006	1	49	0	1	0
E08-TRESPD17	1	0	0	0	0	1	0	0	0	1						0	0	1	0	1	0	0	1	0	0	1	0	0	1	0	0	0	1	0	1	0	0	1	2005	2005	2005	2005	2005	2006	1	37	1	0	0
E08-TRESPD20	0	0	0	0	0	1	0	1	0	0						0	0	1	0	0	1	0	0	1	0	0	0	1	0	0	0	1		0	1	0	0	1	2005	2005	2005	2005	2006		1	37	0	0	0
E08-TRESPE02	0	0	0	0	1	0	0	0	0	1						0	0	1	0	1	0	0	1	0	0	0	0	1	0	1	0	0		0	1	0	0	1	2005	2006	2006	2006	2006		1	39	0	0	0
E08-TRESPE09	0	0	0	0	1	0	0	0	0	1						0	0	1	0	0	1	0	0	1	0	0	1	0	0	1	0	0		0	1	0	0	1	2006	2006	2006	2006	2006		1	52	0	0	1
E08-TRESPE13	0	0	0	0	1	0	0	0	0	1						0	0	1	0	0	1	0	1	0	0	0	0	1	0	1	0	0		0	1	0	0	1	2006	2006	2006	2006	2006		1	32	0	0	0
E08-TRESPE20	0	0	0	1	0	0	0	0	0	1						0	0	1	0	0	1	0	1	0	0	0	0	1	0	1	0	0		0	1	0	0	1	2006	2006	2006	2006	2006		1	60	0	0	0
E08-TRESPE25	0	0	0	0	1	0	0	1	0	0						0	0	1	0	1	0	0	1	0	0	0	0	1	0	1	0	0		0	0	0	1	0	2004	2006	2006	2006	2007		1	27	0	0	0
E08-TRESPF07	0	0	0	1	0	0					0	0	1	0	0	1	0	1	0	0	1	0	1	0	0	0	0	1	0	1	0	0		0	0	1	0	0	2006	2008	2008	2009	2009		1	34	0	0	0
E08-TRESPG25	0	0	1	0	0	0					0	0	1	0	0	1	0	1	0	1	0	0	1	0	0	0	0	1	0	1	0	0		0	0	1	0	0	2004	2008	2009	2009	2010		1	29	0	0	0
E08-TRESPH16	0	0	0	1	0	0					0	0	1	0	0	1	0	1	0	1	0	0	1	0	0	0	0	1	0	1	0	0		0	0	0	1	0	2007	2009	2012	2009	2014		1	38	0	0	0
E08-TRESPL22	0	0	0	0	1	0	0	0	0	1						0	0	1	0	1	0	0	1	0	0	1	0	0	0	1	0	0		0	1	0	0	1	2010	2010	2010	2010	2010		1	67	0	1	0
E08-TRESPL65	1	1	0	0	1	0	0	0	0	1						0	0	1	0	1	0	0	1	0	0	1	0	0	0	0	0	1	1	0	1	0	0	1	2010	2011	2010	2010	2011		1	51	1	0	0
E08-TRESPM49	0	1	0	0	1	0					0	0	1	0	0	1	1	0	0	1	0	0	1	0	0	0	0	1	0	1	0	0		0	0	1	0	0	2011	2011	2012	2012	2012		1	45	0	0	0
E08-TRESPM88	1	1	0	0	0	1	0	0	0	1						0	0	1	0	0	1	0	0	1	0	1	0	0	1	0	0	0	1	0	1	0	0	1	2011		2011				0	48	0	1	0
E08-TRESPN08	1	0	0	0	0	1	0	0	0	1						0	0	1	0	0	1	0	0	1	0	1	0	0	0	1	0	0	1	0	1	0	0	1	2012	2012	2012	2012	2012	2012	1	53	0	1	0
E08-TRESPN35	0	0	1	0	0	0	0	0	0	1						0	1	0	0	0	1	0	1	0	0	1	0	0	0	1	0	0		0	1	0	0	0	1990	1995	2015	2015	2015		1	67	0	1	0
E08-TRESPQ25	1	0	0	0	1	0	0	1	0	0						0	0	1	0	0	1	0	1	0	0	1	0	0	0	0	0	1	1	0	0	0	1	0	2013	2013	2013	2013	2013		1	43	0	1	0
E08-TRESPQ39	0	0	0	0	1	0	0	0	0	1						0	0	1	0	1	0	0	1	0	0	0	1	0	0	1	0	0		0	0	0	1	0	2013	2013	2013	2013	2013		1	72	0	1	0
E08-TRESPR29	0	0	0	0	1	0										0	1	0	0	0	1	0	1	0	0	1	0	0	0	1	0	0		0	1	0	0	0	2014	2014	2014	2014	2014		1	39	1	0	0
F09-CKAF120382	0	1	0	0	1	0	0	0	0	1						0	1	0	0	0	1	0	1	0	0	1	0	0	0	1	0	0		0	0	1	0	0	2009	2010	2009	2009	2010		1	27	1	0	0
F09-CRF300867	0	1	0	0	0	1	0	0	0	1						0	1	0	0	0	1	0	1	0	0	1	0	0	0	1	0	0		0	0	0	1	0	2010	2010	2010	2010	2011		1	43	0	1	0
F09-EPF250571	0	1	0	0	1	0	0	0	0	1						0	1	0	0	0	1	0	1	0	0	1	0	0	0	0	0	1		0	1	0	0	0	2002	2004	2004				1	33	1	0	0
F09-FSFT161062	0	1	1	0	0	0					0	0	1	0	0	1	0	1	0	0	1	0	0	1	0	0	1	0	0	1	0	0		0	0	0	1	0	1998	2000	2010	2010	2011		1	48	0	0	1
F09-SAF210956	0	1	0	0	0	1					0	0	1	0	0	1	1	0	0	1	0	0	1	0	0	1	0	0	0	1	0	0		0	0	1	0	0	1999	2001	2012	2012	2013		1	56	1	0	0
F09-SGM120865	1	0	0	1	0	0					1	0	0	0	0	1	1	0	0	0	1	0	1	0	0	1	0	0	0	0	0	1	1	0	1	0	0	0	2002	2002	2002	2002	2003		1	37	1	0	0
HSG1	1	0	0	1	0	0	0	0	0	1						0	1	0	0	0	1	0	1	0	0	1	0	0	0	0	0	1	1	0	1	0	0	1	2010	2010	2010	2010	2011		1	35	0	1	0
HSG10	0	0	1	0	0	0	0	0	0	1						0	1	0	0	0	1	0	1	0	0	1	0	0	0	1	0	0		0	1	0	0	0	1987	2003	2010	2010	2010		1	47	1	0	0
HSG11	0	0	0	1	0	0	0	0	0	1						0	1	0	0	0	1	0	0	0	1	1	0	0	0	1	0	0		0	1	0	0	1	1994	1997	2008	2009	2010		1	44	0	0	0
HSG11B	1	0	1	0	0	0	0	1	0	0						0	0	1	0	1	0	0	1	0	0	1	0	0	1	0	0	0	1	0	0	0	1	0	1990	2007	2010	2010	2010		1	46	1	0	0
HSG12	0	0	0	0	1	0	0	0	0	1						0	1	0	0	1	0	0	0	1	0	1	0	0	0	1	0	0		0	1	0	0	1	1987	2010	2011	2011	2012		1	49	1	0	0
HSG13	0	0	0	0	0	1	0	0	0	1						0	1	0	0	0	1	0	1	0	0	1	0	0	0	1	0	0		0	1	0	0	1	1994		2010	2010	2010		0	66	0	1	0
HSG13B	0	0	0	1	0	0	0	1	0	0						0	0	1	0	0	1	0	1	0	0	1	0	0	0	1	0	0		0	1	0	0	1	2004	2006	2011	2011	2011		1	48	0	1	0
HSG14	0	0	0	0	1	0	0	0	0	1						0	0	1	0	1	0	0	1	0	0	1	0	0	0	1	0	0		0	1	0	0	0	2013	2013	2013	2013	2013		1	32	1	0	0
HSG14B	0	0	1	0	0	0					1	0	0	0	0	1	1	0	0	1	0	0	1	0	0	1	0	0	0	1	0	0		0	1	0	0	1	2009	2009	2009	2009	2010		1	31	1	0	0
HSG15	0	0	0	1	0	0	0	0	0	1						0	0	1	0	0	1	0	1	0	0	1	0	0	0	1	0	0		0	1	0	0	1	2013	2013	2013	2013	2013		1	41	0	1	0
HSG16	1	1	1	0	0	0	0	0	0	1						0	1	0	0	0	1	0	1	0	0	1	0	0	0	0	0	1	1	0	1	0	0	1	1991	2002	2013	2013	2014		1	51	0	1	0
HSG17	1	0	0	0	1	0	0	0	0	1						0	1	0	0	0	1	0	1	0	0	0	1	0	0	0	0	1	1	0	1	0	0	1	2012	2012	2013	2014	2014		1	50	0	1	0
HSG18	0	0	1	0	0	0	0	0	0	1						0	0	1	0	0	1	0	1	0	0	1	0	0	0	1	0	0		0	1	0	0	1	1986	1991	2013	2014	2014		1	51	0	1	0
HSG19	0	1	0	0	0	1	0	0	0	1						0	1	0	0	0	1	0	0	1	0	0	1	0	0	1	0	0		0	1	0	0	1	2013	2013	2013	2013	2013		1	59	0	1	0
HSG2	0	0	0	1	0	0	0	0	0	1						0	0	1	0	1	0	0	1	0	0	1	0	0	0	1	0	0		0	1	0	0	0	2012	2012	2012	2012	2013		1	71	1	0	0
HSG20	0	0	0	0	0	1	0	0	0	1						0	1	0	0	0	1	0	1	0	0	1	0	0	0	1	0	0		0	0	1	0	0	1998		2012	2012	2013		0	41	1	0	0
HSG21	0	0	0	0	0	1	0	0	0	1						0	1	0	0	0	0	1	0	0	1	0	0	1	0	1	0	0		0	1	0	0	0	2001	2005	2008			2010	1	50	0	0	0
HSG21B	0	1	0	0	1	0					1	0	0	0	0	1	0	1	0	0	1	0	1	0	0	1	0	0	0	1	0	0		0	1	0	0	1	1995	1997	2010	2010	2010		1	53	0	1	0
HSG22	1	1	0	0	0	1	0	0	0	1						0	0	1	0	0	1	0	0	1	0	1	0	0	0	0	0	1	1	0	1	0	0	1	2010		2010	2010			0	48	0	1	0
HSG23	1	0	0	0	0	1	0	0	0	1						0	1	0	0	0	1	0	1	0	0	1	0	0	0	1	0	0	0	0	1	0	0	1	2012	2012	2011	2011	2011		1	51	0	1	0
HSG24	0	0	0	0	0	1	0	0	0	1						0	1	0	0	0	1	0	1	0	0	1	0	0	0	1	0	0		0	0	0	1	0	1985	1990	2011	2011	2011		1	50	0	1	0
HSG25	0	1	0	0	0	1	0	0	0	1						0	1	0	0	0	1	0	1	0	0	1	0	0	0	1	0	0		0	0	1	0	0	2001	2001	2011	2011	2011		1	47	1	0	0
HSG26	1	0	0	0	0	1	0	0	0	1						0	0	1	0	0	1	0	1	0	0	1	0	0	0	0	0	1	1	0	0	0	1	0	2011	2011	2011	2011	2011		1	37	0	1	0
HSG27	1	0	0	0	0	1	0	0	0	1						0	1	0	0	0	1	0	1	0	0	0	1	0	1	0	0	0	0	0	1	0	0	1	2011	2011	2011	2011	2012	2012	1	29	0	1	0
HSG27B	0	0	1	0	0	0					1	0	0	0	0	1	0	1	0	0	1	0	1	0	0	0	1	0	0	1	0	0		0	1	0	0	1	1994	2000	2006	2006	2007		1	42	0	1	0
HSG28	0	1	0	0	0	1	0	0	0	1						0	1	0	0	0	1	0	1	0	0	0	1	0	1	0	0	0		0	1	0	0	1	1987		2011	2011			0	48	0	1	0
HSG2899B	0	0	0	0	0	1										0	0	1	0	0	0	1	1	0	0	0	1	0	1	0	0	0		0	1	0	0	1	1993	1996	2005	2005	2005		1	50	0	0	0
HSG28B	0	0	0	0	1	0					1	0	0	0	0	1	0	1	0	0	1	0	1	0	0	1	0	0	0	1	0	0		0	1	0	0	1	2003	2004	2008	2008	2009		1	52	0	1	0
HSG29	1	0	0	0	0	1	0	0	0	1						0	0	1	0	0	1	0	1	0	0	0	1	0	1	0	0	0	0	0	1	0	0	1	1995	2010	2011	2011	2012	2012	1	52	0	1	0
HSG2B	0	0	0	1	0	0					1	0	0	0	0	1	1	0	0	0	1	0	1	0	0	1	0	0	0	1	0	0		0	0	0	1	0	2004	2013	2013	2013	2013		1	48	0	1	0
HSG3	1	0	0	0	0	1	0	0	0	1						0	0	1	0	0	1	0	0	1	0	1	0	0	0	0	0	1	1	0	1	0	0	1	2013	2013	2013	2013	2013		1	57	0	1	0
HSG30	1	0	0	0	0	1	0	0	0	1						0	0	1	0	0	1	0	1	0	0	1	0	0	1	0	0	0	0	0	1	0	0	1	2012	2012	2012	2012			1	50	0	1	0
HSG30B	0	0	0	1	0	0	0	1	0	0						0	1	0	0	0	1	0	1	0	0	1	0	0	0	1	0	0		0	1	0	0	0	2013	2013	2014	2014	2014		1	29	1	0	0
HSG31	0	0	0	0	0	1	0	0	0	1						0	1	0	0	0	1	0	1	0	0	0	1	0	0	1	0	0		0	1	0	0	1	1988	1997	2012	2012	2012		1	51	0	1	0
HSG32	1	0	0	0	0	1	0	0	0	1						0	1	0	0	0	1	0	1	0	0	0	1	0	0	0	0	1	1	0	1	0	0	1	2012	2012	2013	2013	2013	2013	1	55	0	1	0
HSG33	0	0	0	0	0	1	0	0	0	1						0	1	0	0	0	1	0	1	0	0	1	0	0	0	1	0	0		0	0	1	0	0	2006	2013	2013	2013	2013		1	47	1	0	0
HSG34	0	0	0	0	0	1	0	0	0	1						0	1	0	0	0	1	0	1	0	0	0	1	0	1	0	0	0		0	1	0	0	1	2013	2014	2013	2013	2014		1	35	0	1	0
HSG35	1	0	0	0	0	1	0	0	0	1						0	0	1	0	0	1	0	1	0	0	0	1	0	0	0	0	1	1	0	1	0	0	1	2013	2013	2013	2013	2014	2014	1	44	0	1	0
HSG35B	0	0	0	1	0	0					1	0	0	0	0	1	1	0	0	0	1	0	1	0	0	1	0	0	1	0	0	0		0	1	0	0	0	2008	2008	2013	2014	2014		1	26	1	0	0
HSG36	1	0	0	0	0	1	0	0	0	1						0	0	1	0	0	1	0	1	0	0	0	1	0	1	0	0	0	0	0	1	0	0	1	2014	2014	2014	2014	2014		1	56	0	1	0
HSG37	0	0	0	0	0	1	0	0	0	1						0	1	0	0	0	1	0	1	0	0	1	0	0	1	0	0	0		0	1	0	0	0	1993	1996	2005	2005	2005		1	50	1	0	0
HSG38	0	0	0	0	0	1	0	0	0	1						0	0	1	0	0	1	0	1	0	0	1	0	0	1	0	0	0		0	1	0	0	0	2006	2008	2007	2007	2008		1	57	1	0	0
HSG39	0	1	0	0	0	1	0	0	0	1						0	0	0	1	0	1	0	1	0	0	0	1	0	0	1	0	0		0	1	0	0	1	2007	2007	2007	2007		2008	1	26	0	1	0
HSG3B	1	1	1	0	0	0	0	1	0	0						0	0	1	0	0	1	0	1	0	0	1	0	0	1	0	0	0	1	0	1	0	0	1	1990	2011	2011	2011	2011		1	46	0	1	0
HSG4	0	1	0	0	1	0	0	0	0	1						0	1	0	0	0	1	0	0	1	0	1	0	0	0	1	0	0		1	0	0	0	0	2009	2009	2009	2009	2009		1	42	0	0	0
HSG4053B	0	0	0	0	0	1	0	1	0	0						0	0	1	0	0	1	0	1	0	0	0	0	1	0	1	0	0		0	0	0	1	0	2005	2008	2008	2008	2008		1	30	0	0	0
HSG4338B	0	0	0	0	0	1					1	0	0	0	0	1	1	0	0	0	0	1	1	0	0	1	0	0	0	1	0	0		0	1	0	0	1	2002	2010	2009	2009	2009		1	35	0	0	0
HSG4800B	0	0	0	0	0	1					1	0	0	0	0	1	0	1	0	0	1	0	1	0	0	0	0	1	0	1	0	0		0	1	0	0	0	1992	1994	2010	2010	2011		1	37	0	0	0
HSG4901B	0	0	0	0	0	1	0	1	0	0						0	0	1	0	0	0	1	1	0	0	0	0	1	1	0	0	0		1	0	0	0	0	2008	2011	2011	2011			1	61	0	0	0
HSG4938B	0	0	0	0	0	1	0	1	0	0						0	0	1	0	0	1	0	1	0	0	0	1	0	0	1	0	0		0	1	0	0	1	2010	2011	2011	2011	2011		1	54	0	1	0
HSG4940B	0	0	0	0	0	1					1	0	0	0	0	1	0	1	0	0	0	1	1	0	0	0	0	1	1	0	0	0		1	0	0	0	0	2003	2010	2011				1	44	0	0	0
HSG5	1	0	1	0	0	0	0	0	0	1						0	1	0	0	0	1	0	0	1	0	1	0	0	0	0	0	1	1	0	1	0	0	1	2008	2010	2011	2011	2012		1	45	0	1	0
HSG5207B	0	0	0	0	0	1	0	1	0	0						0	0	1	0	0	1	0	1	0	0	1	0	0	0	1	0	0		0	1	0	0	0	2008	2011	2012	2012	2012		1	44	1	0	0
HSG5235B	0	0	0	0	0	1					0	0	1	0	0	1	0	1	0	0	1	0	1	0	0	0	1	0	0	1	0	0		0	1	0	0	1	2006	2008	2008	2008			1	27	0	1	0
HSG5288B	0	0	0	0	0	1										0	1	0	0	0	1	0	1	0	0	1	0	0	1	0	0	0		0	1	0	0	1	2006	2008	2007	2007	2008		1	57	0	1	0
HSG5336B	0	1	0	0	0	1	0	1	0	0						0	1	0	0	0	1	0	1	0	0	1	0	0	0	1	0	0		0	0	0	1	0	2001	2012	2012	2012	2012		1	28	0	1	0
HSG5437B	0	0	0	0	0	1	0	1	0	0						0	0	1	0	0	1	0	1	0	0	1	0	0	1	0	0	0		0	0	1	0	0	2004	2012	2012	2012	2013		1	36	1	0	0
HSG5472B	1	0	0	0	0	1					1	0	0	0	0	1	1	0	0	0	1	0	1	0	0	1	0	0	1	0	0	0	1	0	1	0	0	1	1988	1994	2012	2013	2013		1	44	0	1	0
HSG5561B	0	0	0	0	0	1					1	0	0	0	0	1	0	1	0	0	0	1	1	0	0	0	1	0	0	1	0	0		0	1	0	0	1	1988	1990	2013	2013	2013		1	48	0	0	0
HSG5738B	1	0	0	0	0	1	0	1	0	0						0	0	0	1	0	0	1	0	0	1	0	0	1	1	0	0	0	1	1	0	0	0	0	1986	2010	2011	2011			1	49	0	0	0
HSG5819B	0	0	0	0	0	1					1	0	0	0	0	1	0	0	1	0	0	1	0	0	1	0	0	1	1	0	0	0		1	0	0	0	0	1996	1997	2010		2010		1	44	0	0	0
HSG5B	1	0	0	1	0	0	0	1	0	0						0	1	0	0	1	0	0	1	0	0	1	0	0	1	0	0	0	1	0	0	1	0	0	2013	2013	2013	2013	2013		1	40	1	0	0
HSG6	0	0	0	1	0	0	0	0	0	1						0	1	0	0	1	0	0	1	0	0	1	0	0	0	1	0	0		0	0	1	0	0	2007	2007	2011	2011	2012		1	34	1	0	0
HSG7	0	0	0	1	0	0	0	0	0	1						0	1	0	0	0	1	0	1	0	0	1	0	0	0	1	0	0		0	1	0	0	1	2006	2009	2010	2010	2011		1	61	0	1	0
HSG8	1	0	0	1	0	0	0	0	0	1						0	1	0	0	0	1	0	1	0	0	1	0	0	0	0	0	1	1	0	1	0	0	1	2002	2010	2010	2010	2010		1	44	0	1	0
HSG8B	0	0	0	0	1	0					1	0	0	0	0	1	1	0	0	0	1	0	0	1	0	1	0	0	0	1	0	0		0	1	0	0	1	2011	2011	2011	2011	2011		1	57	0	1	0
HSG9	0	0	1	0	0	0	0	0	0	1						0	1	0	0	0	1	0	1	0	0	1	0	0	0	1	0	0		0	1	0	0	1	1985	2005	2011	2011	2011		1	52	0	1	0
HSG9B	0	0	0	0	1	0					1	0	0	0	0	1	1	0	0	0	1	0	1	0	0	1	0	0	0	1	0	0		0	0	1	0	0	2007	2012	2012	2012	2013		1	43	1	0	0
INMI102	1	0	0	0	0	1	1	0	0	0						0	0	1	0	0	1	0	0	1	0	1	0	0	0	0	0	1	1	0	1	0	0	1	1990	1994	2012	2012	2012		1	22	0	1	0
INMI103B	1	1	0	0	1	0					0	0	0	0	1	1	0	1	0	0	1	0	1	0	0	0	1	0	0	0	0	1	1	0	1	0	0	1	1992	1997	2006	2007	2007		1	47	0	1	0
INMI106	0	0	1	0	0	0	0	0	0	1						0	1	0	0	0	1	0	1	0	0	1	0	0	0	1	0	0		0	1	0	0	0	1992		2012	2012	2012		0	45	1	0	0
INMI112B	1	0	0	1	0	0					0	0	1	0	0	1	0	1	0	0	0	1	0	1	0	0	1	0	1	0	0	0	1	0	1	0	0	1	2007	2013	2013				1	54	0	0	0
INMI116B	0	0	1	0	0	0	0	1	0	0						0	0	1	0	0	1	0	1	0	0	0	1	0	0	1	0	0		0	1	0	0	1	1990	1995	2003	2003	2003		1	44	0	1	0
INMI118	1	0	0	0	0	1	0	0	0	1						0	0	1	0	0	1	0	0	1	0	0	1	0	0	0	0	1	1	0	1	0	0	1	1996		2009	2009	2009		0	47	0	0	1
INMI119	1	0	0	0	1	0	0	0	0	1						0	1	0	0	0	1	0	1	0	0	1	0	0	0	0	0	1	1	0	0	1	0	0	2009	2009	2009	2009	2009		1	45	1	0	0
INMI121	1	0	0	0	1	0	1	0	0	0						0	0	1	0	0	1	0	1	0	0	1	0	0	0	0	0	1	1	0	1	0	0	1	2009	2009	2009	2009	2010		1	44	0	1	0
INMI125	0	0	0	0	0	1	0	0	0	1						0	1	0	0	0	1	0	1	0	0	1	0	0	0	1	0	0		0	1	0	0	1	2003	2009	2009	2009	2010		1	75	0	1	0
INMI126	1	0	0	0	0	1	0	0	0	1						0	0	1	0	0	1	0	0	1	0	1	0	0	0	0	0	1	1	0	0	0	1	0	1990	2011	2011	2011	2011		1	50	0	1	0
INMI128	1	0	1	0	0	0	0	0	0	1						0	0	1	0	0	1	0	0	1	0	1	0	0	0	0	0	1	1	0	1	0	0	1	1986	2004	2004	2004	2005		1	43	0	1	0
INMI13	0	0	0	1	0	0										0	1	0	0	0	1	0	1	0	0	1	0	0	0	0	0	1		0	1	0	0	0	2014	2014	2015	2015	2015		1	57	1	0	0
INMI130B	1	0	0	0	1	0	0	1	0	0						0	0	1	0	0	1	0	1	0	0	1	0	0	0	0	0	1	1	0	1	0	0	0	2007	2007	2007	2007	2007		1	58	1	0	0
INMI133B	1	0	0	0	1	0					0	0	0	0	1	1	0	1	0	0	1	0	1	0	0	1	0	0	0	0	0	1	1	0	1	0	0	1	1984	1986	2008	2008	2008		1	44	0	1	0
INMI135	0	0	0	1	0	0	0	0	0	1						0	1	0	0	0	1	0	1	0	0	1	0	0	0	1	0	0		0	1	0	0	0	2012	2012	2013	2014	2014		1	23	1	0	0
INMI139	0	1	0	0	0	1	0	0	0	1						0	0	1	0	0	1	0	0	1	0	1	0	0	0	1	0	0		0	0	0	1	0			2008	2008	2009		0	33	0	1	0
INMI143	1	0	0	0	1	0	0	0	0	1						0	0	1	0	0	1	0	0	1	0	0	1	0	0	0	0	1	1	0	1	0	0	1	1998	1998	2007	2008	2008		1	48	0	0	1
INMI146	1	0	0	0	0	1	1	0	0	0						0	1	0	0	0	1	0	0	1	0	0	1	0	0	0	0	1	1	0	1	0	0	1	1990	1990	2009	2009	2009		1	19	0	0	1
INMI148B	1	0	1	0	0	0	0	1	0	0						0	0	1	0	1	0	0	1	0	0	1	0	0	0	0	0	1	1	0	1	0	0	1	2006	2006	2006	2006	2007		1	37	1	0	0
INMI152	0	0	0	0	0	1	0	0	1	0						0	1	0	0	0	1	0	1	0	0	1	0	0	0	0	1	0		0	1	0	0	0	1986		2008	2008	2009		0	46	1	0	0
INMI154	0	0	0	0	0	1										0	1	0	0	0	1	0	1	0	0	1	0	0	0	1	0	0		0	1	0	0	1	2014	2014	2014	2014	2015		1	57	0	1	0
INMI162	1	0	0	0	0	1	0	0	0	1						0	0	1	0	0	1	0	1	0	0	1	0	0	0	0	0	1	1	0	1	0	0	1	1992	2007	2010	2010	2010		1	51	0	1	0
INMI166B	0	0	0	1	0	0					0	0	1	0	0	1	1	0	0	0	1	0	1	0	0	1	0	0	0	1	0	0		0	1	0	0	0	2013	2013	2013	2013	2014		1	25	1	0	0
INMI170B	0	0	1	0	0	0	0	1	0	0						0	0	1	0	0	1	0	1	0	0	0	1	0	0	1	0	0		0	1	0	0	1	1989	2010	2010	2010	2010		1	49	0	1	0
INMI171	0	0	0	1	0	0	0	0	0	1						0	0	1	0	0	1	0	1	0	0	1	0	0	0	1	0	0		0	0	1	0	0	1993	2007	2007	2007	2008		1	45	1	0	0
INMI173	1	0	0	0	1	0	0	0	0	1						0	0	1	0	0	1	0	0	1	0	1	0	0	0	0	1	0	1	0	0	0	1	0	1985		2012	2012	2012		0	50	0	1	0
INMI174B	0	0	0	0	1	0					0	0	1	0	0	1	0	1	0	0	1	0	1	0	0	1	0	0	0	1	0	0		0	0	0	1	0	1998	1998	2014	2014	2014		1	51	0	1	0
INMI175B	1	0	0	0	1	0	0	1	0	0						0	0	1	0	0	0	1	1	0	0	0	1	0	0	0	0	1	1	0	1	0	0	1	2012	2012	2012	2012	2013		1	32	0	0	0
INMI179B	0	0	0	1	0	0					0	0	1	0	0	1	1	0	0	0	1	0	1	0	0	1	0	0	0	1	0	0		0	1	0	0	0	2012	2012	2014	2014	2014		1	29	1	0	0
INMI184	0	1	0	0	1	0	0	0	0	1						0	1	0	0	0	1	0	1	0	0	1	0	0	0	1	0	0		0	0	1	0	0	1986	2004	2014	2014	2014		1	51	1	0	0
INMI185B	1	0	0	0	0	1					0	0	0	0	1	1	0	1	0	0	1	0	1	0	0	1	0	0	0	0	0	1	1	0	0	0	1	0	1994	1998	2005	2005	2006		1	36	0	1	0
INMI187	0	0	0	0	0	1	0	0	0	1						0	0	1	0	0	1	0	0	1	0	0	1	0	0	1	0	0		0	1	0	0	1	2010	2010	2010	2010	2011		1	50	0	0	1
INMI192B	0	0	1	0	0	0					0	0	0	0	1	1	0	1	0	0	1	0	1	0	0	1	0	0	0	1	0	0		0	1	0	0	1	2006	2013	2014	2014	2014		1	34	0	1	0
INMI195B	0	0	0	1	0	0					0	0	1	0	0	1	0	1	0	0	1	0	1	0	0	1	0	0	0	1	0	0		0	1	0	0	1	2012	2012	2012	2012	2012		1	34	0	1	0
INMI197B	1	1	0	0	1	0					0	0	0	1	0	1	0	1	0	0	1	0	1	0	0	1	0	0	0	0	0	1	1	0	0	0	1	0	1988	2014	2014	2014	2015		1	47	0	1	0
INMI198	0	1	0	0	1	0	0	0	0	1						0	1	0	0	0	1	0	0	1	0	1	0	0	0	1	0	0		0	0	1	0	0	2013	2013	2013	2013	2013		1	57	0	1	0
INMI199	0	0	0	0	0	1	0	0	0	1						0	1	0	0	0	1	0	0	1	0	1	0	0	0	1	0	0		0	0	1	0	0	2011	2011	2012	2012	2012		1	47	0	1	0
INMI1B	0	0	0	1	0	0	0	1	0	0						0	0	1	0	0	1	0	1	0	0	0	0	1	0	1	0	0		0	1	0	0	0	2004	2004	2004	2004			1	51	0	0	0
INMI2	1	0	1	0	0	0	0	0	1	0						0	1	0	0	0	1	0	0	1	0	1	0	0	0	0	0	1	1	0	1	0	0	1	1985	2001	2005	2005	2005		1	44	0	1	0
INMI20	0	0	1	0	0	0	0	0	0	1						0	0	1	0	0	1	0	0	1	0	0	1	0	0	0	1	0		0	1	0	0	1	2004		2004	2004	2004		0	40	0	0	1
INMI203B	0	1	0	0	1	0					0	0	0	0	1	1	0	1	0	0	1	0	1	0	0	1	0	0	0	0	0	1		0	0	0	1	0	2001	2008	2010	2010	2010		1	47	0	1	0
INMI206B	0	0	1	0	0	0					0	0	0	0	1	1	0	1	0	0	1	0	1	0	0	0	1	0	0	1	0	0		0	1	0	0	1	1994	1994	2007	2007	2008		1	44	0	1	0
INMI208	1	0	0	0	0	1	0	0	0	1						0	0	1	0	0	1	0	0	1	0	1	0	0	0	0	1	0	1	0	0	1	0	0	2004	2004	2004	2004	2005	2015	1	65	0	1	0
INMI214	0	0	0	0	0	1										0	1	0	0	1	0	0	0	1	0	1	0	0	0	1	0	0		0	1	0	0	0	2013	2013	2013	2013	2013		1	44	1	0	0
INMI217	0	0	0	0	0	1	0	0	0	1						0	0	1	0	0	1	0	1	0	0	1	0	0	0	1	0	0		0	1	0	0	0	1989	2003	2006	2006	2006		1	38	1	0	0
INMI221	1	0	1	0	0	0	0	0	0	1						0	0	1	0	0	1	0	0	1	0	0	1	0	0	0	0	1	1	0	1	0	0	1	1993	2008	2008	2008	2008		1	51	0	0	1
INMI222B	0	1	0	0	1	0					0	0	1	0	0	1	0	1	0	0	1	0	1	0	0	1	0	0	0	1	0	0		0	0	1	0	0	1995	1995	2013	2013	2013		1	43	1	0	0
INMI223B	0	0	0	0	1	0					0	0	1	0	0	1	1	0	0	0	1	0	1	0	0	1	0	0	0	1	0	0		0	1	0	0	0	2012	2012	2014	2014	2014		1	35	1	0	0
INMI224B	0	1	1	0	0	0					0	1	0	0	0	1	0	1	0	0	1	0	1	0	0	0	1	0	0	1	0	0		0	1	0	0	1	1985	1991	2007	2007	2007		1	45	0	1	0
INMI232B	0	0	0	0	1	0					0	0	0	1	0	1	0	1	0	0	1	0	1	0	0	1	0	0	0	1	0	0		0	0	1	0	0	1985	1998	2013	2013	2014		1	50	1	0	0
INMI235	0	0	0	0	1	0	0	0	0	1						0	1	0	0	0	1	0	1	0	0	1	0	0	0	1	0	0		0	1	0	0	0			2013	2013	2013		0	48	1	0	0
INMI239	1	0	0	1	0	0	1	0	0	0						0	1	0	0	0	1	0	1	0	0	1	0	0	0	0	1	0	1	0	1	0	0	0	1987	1996	2006	2006	2007	2007	1	39	1	0	0
INMI23B	0	0	1	0	0	0					0	0	0	1	0	1	0	1	0	0	1	0	1	0	0	0	1	0	0	1	0	0		0	1	0	0	1	1998	1998	2014	2014	2014	2016	1	41	0	1	0
INMI241	0	0	0	0	1	0										0	1	0	0	0	1	0	1	0	0	1	0	0	0	0	1	0		0	0	1	0	0	2014	2014	2014	2014	2014	2014	1	49	1	0	0
INMI242B	0	0	0	0	1	0	0	1	0	0						0	0	1	0	0	0	1	1	0	0	0	1	0	0	0	0	1		0	1	0	0	1	2003	2008	2008	2008	2008		1	60	0	0	0
INMI244B	1	0	0	0	1	0	0	1	0	0						0	0	1	0	0	1	0	1	0	0	0	1	0	0	0	0	1	1	0	1	0	0	1	2013	2013	2013	2013	2013		1	51	0	1	0
INMI245	0	0	1	0	0	0	0	0	0	1						0	1	0	0	0	1	0	1	0	0	1	0	0	0	1	0	0		0	1	0	0	0	1984	2008	2008	2008	2008		1	47	1	0	0
INMI246B	1	0	1	0	0	0					0	0	1	0	0	1	0	1	0	1	0	0	1	0	0	1	0	0	0	1	0	0	0	0	1	0	0	0	1991	1999	2012	2012	2012		1	66	1	0	0
INMI248B	0	0	0	0	1	0					0	0	1	0	0	1	1	0	0	0	1	0	0	0	1	1	0	0	0	1	0	0		0	1	0	0	0	2011	2011	2013	2013	2013		1	42	0	0	0
INMI25	0	0	0	1	0	0	0	0	1	0						0	0	1	0	0	1	0	1	0	0	1	0	0	0	1	0	0		0	0	0	1	0	2009	2009	2013	2013	2013		1	41	0	1	0
INMI252	1	0	0	1	0	0	0	0	0	1						0	1	0	0	0	1	0	1	0	0	1	0	0	0	0	0	1	1	0	1	0	0	0	2012	2012	2012	2012	2013		1	39	1	0	0
INMI254	1	0	0	0	1	0	0	0	0	1						0	0	1	0	1	0	0	0	1	0	0	1	0	0	0	0	1	1	0	1	0	0	1	1997	1997	2007	2008	2008		1	53	0	1	0
INMI255B	1	0	0	1	0	0	0	1	0	0						0	0	1	0	0	1	0	0	1	0	0	1	0	0	0	0	1	1	0	1	0	0	1	2014	2014	2014			2014	1	45	0	0	1
INMI256B	0	0	1	0	0	0					0	0	1	0	0	1	0	1	0	0	1	0	1	0	0	1	0	0	0	1	0	0		0	0	0	1	0	1989	1998	2007	2007	2007		1	41	0	1	0
INMI257	0	1	0	0	1	0	0	0	0	1						0	1	0	0	0	1	0	1	0	0	1	0	0	0	1	0	0		0	0	1	0	0			2006	2006	2006		0	44	1	0	0
INMI26	0	0	0	1	0	0	0	0	0	1						0	1	0	0	0	1	0	1	0	0	1	0	0	0	1	0	0		0	1	0	0	0	1997	1997	2006	2006	2007		1	43	1	0	0
INMI262	0	0	0	1	0	0	0	0	0	1						0	1	0	0	0	1	0	1	0	0	1	0	0	0	1	0	0		0	0	1	0	0	1997	1998	2012	2012	2012		1	56	1	0	0
INMI267	1	0	1	0	0	0	0	0	0	1						0	0	1	0	0	1	0	0	1	0	1	0	0	0	0	0	1	1	0	0	0	1	0	1996	2006	2012	2012	2013		1	56	0	1	0
INMI269B	0	0	0	0	1	0	0	1	0	0						0	0	1	0	0	0	1	0	1	0	0	1	0	0	1	0	0		0	1	0	0	1	2013	2013	2013	2013	2014		1	51	0	0	0
INMI27	0	1	0	0	1	0	0	0	0	1						0	1	0	0	0	1	0	1	0	0	1	0	0	0	1	0	0		0	1	0	0	0	2010	2012	2011	2012	2012		1	46	1	0	0
INMI272B	1	0	0	0	0	1					0	1	0	0	0	1	0	1	0	0	1	0	1	0	0	1	0	0	0	0	0	1	1	0	0	0	1	0	1994	1999	2005	2005	2005		1	30	0	1	0
INMI273B	0	0	0	0	0	1					0	0	0	0	1	1	0	1	0	0	1	0	1	0	0	1	0	0	0	1	0	0		0	1	0	0	1			2008	2008	2008		0	38	0	1	0
INMI274	0	0					0	0	0	1						0	1	0	0	0	0	1	1	0	0	1	0	0	0	1	0	0		0	1	0	0	0			2013	2013	2013			43	0	0	0
INMI276	1	0	0	1	0	0	1	0	0	0						0	0	1	0	0	1	0	0	1	0	0	1	0	0	0	0	1	1	0	1	0	0	1	2010	2010	2011	2011	2011		1	35	0	0	1
INMI277	0	0	0	1	0	0	0	0	1	0						0	0	1	0	0	1	0	0	1	0	1	0	0	0	1	0	0		0	0	0	1	0	2001	2002	2011	2002	2002		1	58	0	1	0
INMI281	0	0	0	0	0	1	0	0	0	1						0	1	0	0	0	1	0	0	1	0	1	0	0	0	1	0	0		0	1	0	0	1	2008	2008	2011	2011	2011		1	52	0	1	0
INMI283B	0	0	0	1	0	0	0	1	0	0						0	0	1	0	0	1	0	0	1	0	1	0	0	0	1	0	0		0	1	0	0	1	2013	2014	2013	2013	2014		1	47	0	1	0
INMI284	1	0	0	0	1	0	0	0	1	0						0	0	1	0	0	1	0	0	1	0	0	1	0	0	0	0	1	1	0	0	0	1	0	2012	2013	2012	2012	2013		1	34	0	0	1
INMI29	0	0	0	0	1	0	0	0	0	1						0	0	1	0	0	1	0	0	1	0	1	0	0	0	1	0	0		0	0	1	0	0	1999	2007	2006	2007	2007		1	60	0	1	0
INMI30	0	0	0	1	0	0	0	0	0	1						0	0	1	0	0	1	0	0	1	0	0	1	0	0	1	0	0		0	1	0	0	1	2000	2001	2005	2005	2005		1	50	0	0	1
INMI34	0	0	0	0	1	0	0	0	0	1						0	0	1	0	0	1	0	0	1	0	1	0	0	0	1	0	0		0	1	0	0	1	2007	2007	2007	2007	2007		1	51	0	1	0
INMI36B	0	0	0	0	1	0					0	1	0	0	0	1	0	1	0	0	1	0	1	0	0	1	0	0	0	1	0	0		0	1	0	0	1	1985	1997	2008	2008	2008		1	53	0	1	0
INMI38	0	0	0	0	0	1	0	0	0	1						0	1	0	0	0	1	0	1	0	0	1	0	0	0	1	0	0		0	0	0	1	0	1993	2007	2014	2014	2014		1	59	0	1	0
INMI40	0	0	0	1	0	0	0	0	0	1						0	0	1	0	0	1	0	0	1	0	1	0	0	0	1	0	0		0	1	0	0	1	2009	2009	2009	2009	2010		1	47	0	1	0
INMI41	0	0	0	1	0	0	0	0	0	1						0	1	0	0	0	1	0	1	0	0	1	0	0	0	1	0	0		0	1	0	0	0	1983		2014	2014	2014		0	61	0	1	0
INMI43	0	0	1	0	0	0	0	0	0	1						0	1	0	0	1	0	0	1	0	0	1	0	0	1	0	0	0		1	0	0	0	0	1995	1996	2005	2005	2005		1	48	0	0	0
INMI45	0	0	0	0	1	0	0	0	0	1						0	0	1	0	0	1	0	1	0	0	1	0	0	0	1	0	0		0	0	0	1	0	2002	2002	2002	2002	2003	2004	1	65	0	1	0
INMI46B	0	0	0	0	0	1					0	0	1	0	0	1	1	0	0	0	1	0	1	0	0	1	0	0	0	1	0	0		0	1	0	0	0	2006		2011	2011	2011		0	37	1	0	0
INMI54	1	0					0	0	0	1						0	0	1	0	0	1	0	1	0	0	1	0	0	0	0	0	1	1	0	0	0	1	0			2006	2006	2006			47	0	1	0
INMI5B	0	0	0	1	0	0					0	0	1	0	0	1	0	1	0	0	1	0	1	0	0	1	0	0	0	1	0	0		0	0	1	0	0	2009	2009	2009	2009	2009		1	38	1	0	0
INMI6	0	0	0	0	0	1	0	0	0	1						0	0	1	0	0	1	0	0	1	0	1	0	0	0	1	0	0		0	1	0	0	0	2007	2007	2008	2008	2009		1	70	0	1	0
INMI61B	1	0	0	0	0	1					0	1	0	0	0	1	0	0	1	1	0	0	0	1	0	0	0	1	1	0	0	0	0	1	0	0	0	0	1997		2005				0	40	0	0	0
INMI66B	0	1	0	0	1	0					0	0	1	0	0	1	0	1	0	1	0	0	1	0	0	1	0	0	0	1	0	0		0	0	1	0	0	2009	1999	2012	2012	2012		1	51	1	0	0
INMI68B	0	0	0	0	1	0					0	0	1	0	0	1	0	1	0	0	1	0	1	0	0	1	0	0	0	1	0	0		0	0	0	1	0	1997	1997	2010	2010	2010		1	45	0	1	0
INMI69	1	0	0	0	1	0	1	0	0	0						0	0	1	0	0	1	0	0	1	0	1	0	0	0	0	0	1	1	0	0	0	1	0	1997	1998	2007	2007	2007		1	44	0	1	0
INMI70B	1	0	0	0	0	1	0	1	0	0						0	0	1	0	0	1	0	1	0	0	0	1	0	1	0	0	0	1	0	1	0	0	1	2005		2005				0	47	0	1	0
INMI71B	0	0	0	0	1	0					0	0	1	0	0	1	0	1	0	0	1	0	1	0	0	1	0	0	0	1	0	0		0	1	0	0	0	2014	2014	2014	2014	2015	2016	1	47	1	0	0
INMI73	0	1	0	0	0	1	0	0	0	1						0	1	0	0	0	1	0	1	0	0	1	0	0	0	1	0	0		0	0	1	0	0	2010	2011	2011	2011	2012		1	52	1	0	0
INMI78	0	0	0	0	1	0	0	0	0	1						0	1	0	0	0	1	0	1	0	0	1	0	0	0	1	0	0		0	1	0	0	0	2008	2008	2009	2009	2009		1	42	1	0	0
INMI7B	0	0	0	0	1	0	0	1	0	0						0	0	1	0	0	1	0	1	0	0	1	0	0	0	1	0	0		0	1	0	0	0	1998	1998	2007	2007	2008		1	47	1	0	0
INMI81B	0	0	1	0	0	0					0	0	1	0	0	1	0	1	0	0	1	0	1	0	0	1	0	0	0	1	0	0		0	1	0	0	1	2010	2010	2010	2010	2010		1	29	0	1	0
INMI84B	0	0	0	0	1	0					0	0	1	0	0	1	1	0	0	0	1	0	1	0	0	1	0	0	0	1	0	0		0	0	1	0	0	2013	2013	2013	2013	2014		1	40	1	0	0
INMI86B	1	0	0	1	0	0					0	0	1	0	0	1	0	1	0	0	0	1	0	1	0	0	1	0	0	0	0	1	1	0	1	0	0	1	2008	2008	2011	2011	2011		1	37	0	0	0
INMI90B	0	0	0	0	1	0					0	0	1	0	0	1	0	1	0	0	1	0	1	0	0	1	0	0	0	1	0	0		0	0	1	0	0	2001	2001	2005	2005	2006		1	67	0	1	0
INMI91	1	0	0	1	0	0										0	0	1	0	0	1	0	0	1	0	1	0	0	0	0	0	1	1	0	0	1	0	0	2012	2012	2012	2012	2013		1	76	0	1	0
INMI99B	0	0	1	0	0	0					0	1	0	0	0	1	0	1	0	0	1	0	0	1	0	0	1	0	0	1	0	0		0	1	0	0	1	1985	1997	2007	2007	2007		1	51	0	0	1
UCSC-14999940	1	0					0	1	0	0						0	1	0	0	0	0	1	1	0	0	1	0	0	0	1	0	0	1	0	1	0	0	1			2002	2003	2003	2004		75	0	0	0
UCSC-15643471	0	0					0	1	0	0						0	0	1	0	0	0	1	0	0	1	0	0	1	1	0	0	0		0	1	0	0	1			2000			2001		25	0	0	0
UCSC-15966344	0	1					0	1	0	0						0	1	0	0	0	1	0	1	0	0	1	0	0	0	1	0	0		0	0	1	0	0			2001	2001	2001			27	1	0	0
UCSC-16477622	0	0					0	1	0	0						0	0	1	0	0	1	0	1	0	0	0	1	0	1	0	0	0		0	1	0	0	1			2001	2001	2002			28	0	1	0
UCSC-16995144	0	1					0	1	0	0						0	1	0	0	0	1	0	1	0	0	0	1	0	0	1	0	0		0	1	0	0	1			2002	2012	2002			54	0	1	0
UCSC-17418112	0	0					0	1	0	0						0	1	0	0	0	1	0	1	0	0	1	0	0	0	1	0	0		0	1	0	0	0			2003	2003	2003			25	1	0	0
UCSC-18241380	0	1					0	1	0	0						0	1	0	0	1	0	0	1	0	0	1	0	0	0	1	0	0		0	1	0	0	0			2003	2003	2003			42	1	0	0
UCSC-20977716	0	1					0	1	0	0						0	0	1	0	0	1	0	1	0	0	0	1	0	0	1	0	0		0	1	0	0	1			2006	2006	2006			27	0	1	0
UCSC-23075955	0	0					0	1	0	0						0	1	0	0	0	1	0	1	0	0	1	0	0	0	1	0	0		0	1	0	0	1			2008	2008	2008			52	0	1	0
UCSC-23280837	1	1					0	1	0	0						0	1	0	0	0	1	0	0	1	0	1	0	0	0	1	0	0	1	0	1	0	0	1			2008	2008	2008	2008		61	0	0	1
UCSC-24367229	1	0					0	1	0	0						0	0	1	0	0	1	0	1	0	0	0	1	0	1	0	0	0	1	0	1	0	0	1			2009	2009	2009			76	0	0	1
UCSC-24407959	0	0					0	1	0	0						0	1	0	0	0	0	1	0	0	1	0	0	1	0	0	1	0		0	1	0	0	1			2009	2009	2009	2010		21	0	0	0
UCSC-25410002	0	1					0	1	0	0						0	1	0	0	0	1	0	0	1	0	0	1	0	0	1	0	0		0	1	0	0	1			2010	2010	2011			30	0	0	1
UCSC-27123025	0	0					0	1	0	0						0	0	1	0	0	1	0	1	0	0	1	0	0	0	1	0	0		0	1	0	0	1			2012	2012	2013			25	0	1	0
UCSC-27155704	0	1					0	1	0	0						0	0	1	0	0	1	0	1	0	0	0	1	0	0	1	0	0		0	1	0	0	1			2012	2012	2013			20	0	1	0
UCSC-6203723	0	0					0	1	0	0						0	1	0	0	0	1	0	1	0	0	0	1	0	0	1	0	0		0	1	0	0	1			2011	2011	2011			39	0	1	0
UCSC-6417000	0	1					0	1	0	0						0	0	1	0	0	0	1	1	0	0	1	0	0	0	1	0	0		0	1	0	0	1			2000	2000	2000	2002		59	0	0	0
UCSC-H100DOST80	0	0									0	1	0	0	0	1	1	0	0	0	1	0	0	0	1	1	0	0	0	1	0	0		0	0	1	0	0			2011	2011	2011			31	0	0	0
UCSC-H101DOCA36	1	1									0	0	1	0	0	1	0	0	1	1	0	0	0	0	1	1	0	0	1	0	0	0	0	0	1	0	0	1			2009	2009	2009			73	0	0	0
UCSC-H102DOVE44	0	1									0	1	0	0	0	1	1	0	0	1	0	0	0	0	1	1	0	0	0	1	0	0		0	1	0	0	0			2009	2009	2009			65	0	0	0
UCSC-H103DOMA63	0	1									1	0	0	0	0	1	0	1	0	1	0	0	0	0	1	1	0	0	0	1	0	0		0	1	0	0	1			2004					41	0	0	0
UCSC-H104EVGA41	1	1									1	0	0	0	0	1	0	1	0	0	0	1	0	0	1	1	0	0	1	0	0	0	0	0	0	0	1	0			2013	2013	2013			72	0	0	0
UCSC-H105FAGI82	0	1									0	1	0	0	0	1	0	1	0	1	0	0	0	0	1	1	0	0	0	1	0	0		0	1	0	0	1			2001					19	0	0	0
UCSC-H106FATA72	0	1									0	1	0	0	0	1	1	0	0	1	0	0	0	0	1	1	0	0	0	1	0	0		0	0	1	0	0			2010	2010	2010			38	0	0	0
UCSC-H107FAAL70	0	1									0	1	0	0	0	1	1	0	0	0	1	0	0	0	1	1	0	0	0	1	0	0		0	1	0	0	1			2004	2004	2004			34	0	0	0
UCSC-H108FEBR77	0	0									0	1	0	0	0	1	1	0	0	1	0	0	0	0	1	1	0	0	0	1	0	0		0	1	0	0	0			2010	2010	2010			33	0	0	0
UCSC-H109FETI71	0	1									1	0	0	0	0	1	1	0	0	1	0	0	0	0	1	1	0	0	0	1	0	0		0	0	0	1	0			2006	2006	2006			35	0	0	0
UCSC-H10ANLI57	0	1									0	1	0	0	0	1	1	0	0	1	0	0	0	0	1	1	0	0	0	1	0	0		0	0	0	1	0			2000					43	0	0	0
UCSC-H110FEFR50	0	0									0	1	0	0	0	1	1	0	0	1	0	0	0	0	1	1	0	0	0	1	0	0		0	0	0	1	0			2008	2008	2009			58	0	0	0
UCSC-H111FIJE90	0	1									0	1	0	0	0	1	0	1	0	0	1	0	0	0	1	1	0	0	0	0	1	0		0	0	1	0	0			2008	2008	2009			18	0	0	0
UCSC-H112FIGA79	0	0									0	1	0	0	0	1	0	1	0	1	0	0	0	0	1	1	0	0	0	1	0	0		0	1	0	0	1			2009	2009	2009	2010		30	0	0	0
UCSC-H113FIAL80	0	0									0	1	0	0	0	1	0	1	0	1	0	0	0	0	1	1	0	0	0	1	0	0		0	0	1	0	0			2009	2009	2009	2010		29	0	0	0
UCSC-H114FRMA38	1	1									0	1	0	0	0	1	0	1	0	1	0	0	0	0	1	1	0	0	0	1	0	0	0	0	0	1	0	0			2011	2011	2011			73	0	0	0
UCSC-H115FRRI84	1	0									0	1	0	0	0	1	0	1	0	0	0	1	0	0	1	1	0	0	1	0	0	0	1	0	0	1	0	0			2007	2007	2007			23	0	0	0
UCSC-H117FUDA88	0	0									1	0	0	0	0	1	1	0	0	1	0	0	0	0	1	1	0	0	0	1	0	0		0	1	0	0	1			2010	2010	2010			22	0	0	0
UCSC-H118GARO43	0	0									0	0	0	0	1	1	0	1	0	0	0	1	0	0	1	1	0	0	0	1	0	0		0	0	0	1	0			2009	2009	2009			66	0	0	0
UCSC-H119GACR78	0	1									0	1	0	0	0	1	0	1	0	1	0	0	0	0	1	1	0	0	0	1	0	0		0	0	1	0	0			2001					23	0	0	0
UCSC-H11ANAN76	0	1									0	1	0	0	0	1	0	1	0	0	1	0	0	0	1	1	0	0	0	0	1	0		0	1	0	0	1			2007	2007	2007			31	0	0	0
UCSC-H120GARO69	0	1									0	1	0	0	0	1	1	0	0	1	0	0	0	0	1	1	0	0	0	1	0	0		0	0	1	0	0			2008	2009	2009			39	0	0	0
UCSC-H121GAAD86	0	1									1	0	0	0	0	1	1	0	0	1	0	0	0	0	1	1	0	0	0	1	0	0		0	0	1	0	0			2007	2007	2007			21	0	0	0
UCSC-H122GAMI75	0	1									1	0	0	0	0	1	0	1	0	1	0	0	0	0	1	1	0	0	0	1	0	0		0	0	1	0	0			2004	2004	2004			29	0	0	0
UCSC-H123GHAT48	1	0									0	1	0	0	0	1	0	1	0	0	0	1	0	0	1	1	0	0	1	0	0	0	0	0	0	1	0	0			2007	2007	2007	2009		59	0	0	0
UCSC-H124GIMA79	0	1									1	0	0	0	0	1	0	1	0	1	0	0	0	0	1	1	0	0	0	1	0	0		0	0	1	0	0			2005	2005	2005			26	0	0	0
UCSC-H125GIRO58	1	1									0	1	0	0	0	1	0	1	0	0	0	1	0	0	1	1	0	0	0	1	0	0	1	0	1	0	0	1			2010	2010	2011			52	0	0	0
UCSC-H126GIML67	0	1									0	1	0	0	0	1	0	1	0	0	1	0	0	0	1	1	0	0	1	0	0	0		0	0	1	0	0			2006	2006	2006			39	0	0	0
UCSC-H127GIEN38	1	0									1	0	0	0	0	1	0	0	1	0	0	1	0	0	1	1	0	0	1	0	0	0	0	1	0	0	0	0			2000					62	0	0	0
UCSC-H128GIGI69	0	0									0	0	0	0	1	1	1	0	0	1	0	0	0	0	1	1	0	0	1	0	0	0		0	1	0	0	0			2001					32	0	0	0
UCSC-H129GRED36	1	0									0	0	1	0	0	1	0	1	0	1	0	0	0	0	1	1	0	0	1	0	0	0	1	0	0	0	1	0			2011	2011	2011			75	0	0	0
UCSC-H12AUMA88	0	0									1	0	0	0	0	1	1	0	0	1	0	0	0	0	1	1	0	0	0	1	0	0		0	0	0	1	0			2007	2007	2007			19	0	0	0
UCSC-H130GRLU87	0	1									0	1	0	0	0	1	0	1	0	1	0	0	0	0	1	1	0	0	0	1	0	0		0	0	1	0	0			2011	2011	2011			24	0	0	0
UCSC-H131GRAS32	1	1									0	1	0	0	0	1	0	1	0	1	0	0	0	0	1	1	0	0	1	0	0	0	0	0	1	0	0	1			2007	2007	2007			75	0	0	0
UCSC-H132HORO40	0	1									0	0	0	0	1	1	1	0	0	1	0	0	0	0	1	1	0	0	0	1	0	0		0	1	0	0	0			2008	2008	2009			68	0	0	0
UCSC-H133IA64	0	0									0	1	0	0	0	1	1	0	0	1	0	0	0	0	1	1	0	0	0	1	0	0		0	1	0	0	0			2001					37	0	0	0
UCSC-H134IAAN88	0	1									0	1	0	0	0	1	1	0	0	1	0	0	0	0	1	1	0	0	0	1	0	0		0	0	1	0	0			2012	2012	2012			24	0	0	0
UCSC-H135INCR68	0	0									1	0	0	0	0	1	1	0	0	1	0	0	0	0	1	1	0	0	0	1	0	0		0	0	0	1	0			2000	2000	2000			32	0	0	0
UCSC-H136INBI41	1	0									0	1	0	0	0	1	0	1	0	1	0	0	0	0	1	1	0	0	0	1	0	0	0	0	0	0	1	0			2011	2011	2011			70	0	0	0
UCSC-H137INLO70	0	1									0	1	0	0	0	1	1	0	0	1	0	0	0	0	1	1	0	0	0	1	0	0		0	0	1	0	0			2010	2010	2010			40	0	0	0
UCSC-H138IOAN58	0	1									0	1	0	0	0	1	1	0	0	0	1	0	0	0	1	1	0	0	0	1	0	0		0	1	0	0	0			2004	2005	2005	2006		46	0	0	0
UCSC-H139IUTO83	0	1									0	1	0	0	0	1	1	0	0	1	0	0	0	0	1	1	0	0	0	1	0	0		0	0	1	0	0			2006	2006	2006			23	0	0	0
UCSC-H13BAAN52	0	1									0	1	0	0	0	1	1	0	0	1	0	0	0	0	1	1	0	0	0	1	0	0		0	0	1	0	0			2000	2000	2000	2004		48	0	0	0
UCSC-H140IZRO51	0	1									0	1	0	0	0	1	1	0	0	1	0	0	0	0	1	1	0	0	0	0	1	0		0	0	1	0	0			2010	2010	2011			59	0	0	0
UCSC-H141JAOM79	0	0									0	1	0	0	0	1	1	0	0	0	0	1	0	0	1	1	0	0	0	0	0	1		0	1	0	0	1			2001					22	0	0	0
UCSC-H142KHTE76	0	1									0	1	0	0	0	1	0	1	0	1	0	0	0	0	1	1	0	0	0	1	0	0		0	0	0	1	0			2008	2008	2008			32	0	0	0
UCSC-H143KLAL89	0	1									0	1	0	0	0	1	1	0	0	1	0	0	0	0	1	1	0	0	0	1	0	0		0	0	1	0	0			2011	2011	2011			22	0	0	0
UCSC-H144LAMA66	0	0									0	1	0	0	0	1	1	0	0	0	0	1	0	0	1	1	0	0	0	1	0	0		0	0	0	1	0			2002	2002	2002			36	0	0	0
UCSC-H145LAFR64	0	0									0	0	0	0	1	1	1	0	0	1	0	0	0	0	1	1	0	0	0	1	0	0		0	0	1	0	0			2003	2003	2003			39	0	0	0
UCSC-H146LACL41	1	0									1	0	0	0	0	1	0	1	0	1	0	0	0	0	1	1	0	0	0	0	0	1	1	0	1	0	0	1			2010	2010	2011			69	0	0	0
UCSC-H147LARO73	1	1									0	1	0	0	0	1	1	0	0	1	0	0	0	0	1	1	0	0	0	1	0	0	1	0	0	1	0	0			2007	2007	2007	2008		34	0	0	0
UCSC-H148LEOR66	0	1									0	1	0	0	0	1	1	0	0	1	0	0	0	0	1	1	0	0	0	1	0	0		0	0	1	0	0			2007	2007	2007			41	0	0	0
UCSC-H149LESA63	0	0									0	1	0	0	0	1	1	0	0	1	0	0	0	0	1	1	0	0	0	1	0	0		0	0	1	0	0			2006	2006	2006			43	0	0	0
UCSC-H14BALO56	1	1									0	1	0	0	0	1	0	1	0	0	1	0	0	0	1	1	0	0	1	0	0	0	0	0	0	1	0	0			2010	2010	2010			54	0	0	0
UCSC-H150LEAL51	0	0									1	0	0	0	0	1	0	0	1	0	0	1	0	0	1	1	0	0	0	1	0	0		1	0	0	0	0			2001					50	0	0	0
UCSC-H152LOMA73	0	0									1	0	0	0	0	1	1	0	0	1	0	0	0	0	1	1	0	0	0	1	0	0		0	0	0	1	0			2011	2011	2011			38	0	0	0
UCSC-H153LOTI66	1	1									0	1	0	0	0	1	1	0	0	1	0	0	0	0	1	1	0	0	0	1	0	0	1	0	0	1	0	0			2012	2012	2012	2014		46	0	0	0
UCSC-H154LUGI48	0	0									1	0	0	0	0	1	0	0	1	1	0	0	0	0	1	1	0	0	0	1	0	0		1	0	0	0	0			2002					54	0	0	0
UCSC-H155LURA79	0	1									1	0	0	0	0	1	0	1	0	1	0	0	0	0	1	1	0	0	0	1	0	0		0	1	0	0	1			2010	2010	2011			31	0	0	0
UCSC-H156LUGI40	0	1									0	1	0	0	0	1	0	1	0	1	0	0	0	0	1	1	0	0	0	1	0	0		0	1	0	0	1			2007	2007	2007			67	0	0	0
UCSC-H157MAFL74	0	1									1	0	0	0	0	1	0	1	0	1	0	0	0	0	1	1	0	0	0	1	0	0		0	0	0	1	0			2012	2013	2013			38	0	0	0
UCSC-H158MAVE81	0	1									0	1	0	0	0	1	0	1	0	1	0	0	0	0	1	1	0	0	0	1	0	0		0	1	0	0	1			2001	2001	2001			20	0	0	0
UCSC-H159MAGA52	0	0									1	0	0	0	0	1	0	1	0	1	0	0	0	0	1	1	0	0	1	0	0	0		0	1	0	0	1			2007	2007	2007			55	0	0	0
UCSC-H15BARA61	0	0									1	0	0	0	0	1	1	0	0	1	0	0	0	0	1	1	0	0	0	0	1	0		0	0	1	0	0			2006	2006	2007			45	0	0	0
UCSC-H160MAFR70	0	1									0	1	0	0	0	1	1	0	0	1	0	0	0	0	1	1	0	0	0	1	0	0		0	0	0	1	0			2010	2010	2010			40	0	0	0
UCSC-H161MAMA70	0	1									0	1	0	0	0	1	0	1	0	0	1	0	0	0	1	1	0	0	0	1	0	0		0	1	0	0	1			2010	2010	2010			40	0	0	0
UCSC-H162MAMI87	0	0									0	1	0	0	0	1	1	0	0	0	0	1	0	0	1	1	0	0	0	1	0	0		0	1	0	0	1			2013	2013	2013			26	0	0	0
UCSC-H163MAIT69	0	1									1	0	0	0	0	1	0	1	0	0	1	0	0	0	1	1	0	0	0	0	1	0		0	0	0	1	0			2000					31	0	0	0
UCSC-H164MASE91	0	1									0	1	0	0	0	1	1	0	0	1	0	0	0	0	1	1	0	0	0	1	0	0		0	0	1	0	0			2010	2010	2010			19	0	0	0
UCSC-H165MAAN78	0	1									0	1	0	0	0	1	0	1	0	0	1	0	0	0	1	1	0	0	0	0	1	0		0	0	1	0	0			2003	2003	2003			25	0	0	0
UCSC-H166MACL66	0	1									0	1	0	0	0	1	0	1	0	0	0	1	0	0	1	1	0	0	0	1	0	0		0	1	0	0	1			2013	2014	2014			47	0	0	0
UCSC-H167MAAN67	1	0									1	0	0	0	0	1	1	0	0	1	0	0	0	0	1	1	0	0	0	1	0	0	0	0	0	1	0	0			2010	2010	2010			43	0	0	0
UCSC-H168MAAN89	0	0									0	1	0	0	0	1	1	0	0	1	0	0	0	0	1	1	0	0	0	1	0	0		0	0	1	0	0			2007	2007	2007	2008		18	0	0	0
UCSC-H169MAVI61	0	0									0	0	1	0	0	1	0	1	0	1	0	0	0	0	1	1	0	0	0	1	0	0		0	1	0	0	1			2008	2008	2008			47	0	0	0
UCSC-H16BAPA89	0	0									0	1	0	0	0	1	1	0	0	0	1	0	0	0	1	1	0	0	0	1	0	0		0	0	1	0	0			2012	2012	2013			23	0	0	0
UCSC-H170MAAL85	0	0									0	1	0	0	0	1	1	0	0	1	0	0	0	0	1	1	0	0	0	1	0	0		0	0	0	1	0			2007	2007	2008			22	0	0	0
UCSC-H171MEEL81	0	1									0	1	0	0	0	1	1	0	0	1	0	0	0	0	1	1	0	0	0	1	0	0		0	0	1	0	0			2013	2013	2013			32	0	0	0
UCSC-H173MECR76	0	1									0	1	0	0	0	1	1	0	0	0	0	1	0	0	1	1	0	0	1	0	0	0		0	0	1	0	0			2012	2012	2013			36	0	0	0
UCSC-H174MESE66	0	0									0	1	0	0	0	1	1	0	0	1	0	0	0	0	1	1	0	0	0	1	0	0		0	1	0	0	1			2010	2010	2010			44	0	0	0
UCSC-H175MIGI51	0	0									0	1	0	0	0	1	1	0	0	1	0	0	0	0	1	1	0	0	0	1	0	0		0	1	0	0	1			2008	2008	2008			57	0	0	0
UCSC-H176MIMA78	0	1									0	1	0	0	0	1	0	1	0	1	0	0	0	0	1	1	0	0	0	0	1	0		0	0	0	1	0			2012	2012	2012			34	0	0	0
UCSC-H177MIIO64	0	0									0	1	0	0	0	1	1	0	0	1	0	0	0	0	1	1	0	0	0	1	0	0		0	1	0	0	0			2012	2013	2013			48	0	0	0
UCSC-H178MOAN87	0	1									0	0	1	0	0	1	0	1	0	0	1	0	0	0	1	1	0	0	0	0	1	0		0	1	0	0	1			2011	2011	2011			24	0	0	0
UCSC-H179MOAN43	0	1									0	0	0	0	1	1	1	0	0	1	0	0	0	0	1	1	0	0	1	0	0	0		0	0	1	0	0			2011	2011	2011			68	0	0	0
UCSC-H180MODA80	0	0									0	0	1	0	0	1	1	0	0	1	0	0	0	0	1	1	0	0	0	1	0	0		0	0	1	0	0			2003	2003	2013			23	0	0	0
UCSC-H181MOPA58	0	1									0	1	0	0	0	1	1	0	0	0	1	0	0	0	1	1	0	0	0	0	1	0		0	0	1	0	0			2010	2010	2010			52	0	0	0
UCSC-H182MORE68	0	1									0	1	0	0	0	1	1	0	0	1	0	0	0	0	1	1	0	0	0	1	0	0		0	0	1	0	0			2001	2001	2001			33	0	0	0
UCSC-H183MOMA69	0	1									0	0	1	0	0	1	0	1	0	1	0	0	0	0	1	1	0	0	0	1	0	0		0	0	1	0	0			2000	2000	2000			31	0	0	0
UCSC-H184MOAL78	0	0									0	1	0	0	0	1	1	0	0	1	0	0	0	0	1	1	0	0	0	1	0	0		0	1	0	0	1			2005	2005	2005			27	0	0	0
UCSC-H185MOMA80	0	0									0	1	0	0	0	1	1	0	0	0	1	0	0	0	1	1	0	0	0	0	1	0		0	0	0	1	0			2000	2000	2000			20	0	0	0
UCSC-H186MUTO56	0	0									0	1	0	0	0	1	0	1	0	0	1	0	0	0	1	1	0	0	0	1	0	0		0	1	0	0	1			2010	2010	2010			54	0	0	0
UCSC-H187MUGI80	0	0									0	1	0	0	0	1	1	0	0	1	0	0	0	0	1	1	0	0	0	1	0	0		0	0	1	0	0			2004	2004	2004			24	0	0	0
UCSC-H188NAMA83	0	0									0	1	0	0	0	1	0	1	0	1	0	0	0	0	1	1	0	0	0	1	0	0		0	1	0	0	1			2009	2009	2010			26	0	0	0
UCSC-H189NEDA74	0	0									1	0	0	0	0	1	0	1	0	1	0	0	0	0	1	1	0	0	0	1	0	0		0	0	0	1	0			2006	2006	2006			32	0	0	0
UCSC-H18BEMA66	0	0									0	1	0	0	0	1	1	0	0	1	0	0	0	0	1	1	0	0	0	1	0	0		0	0	1	0	0			2011	2011	2011			45	0	0	0
UCSC-H190NOLO75	0	0									0	1	0	0	0	1	1	0	0	1	0	0	0	0	1	1	0	0	0	1	0	0		0	0	1	0	0			2001	2001	2001			26	0	0	0
UCSC-H191NOEN65	0	0									0	0	0	1	0	1	0	1	0	1	0	0	0	0	1	1	0	0	0	1	0	0		0	1	0	0	1			2010	2010	2010			45	0	0	0
UCSC-H192OCPA46	1	1									0	0	1	0	0	1	0	1	0	0	1	0	0	0	1	1	0	0	1	0	0	0	0	0	0	1	0	0			2001					55	0	0	0
UCSC-H193OCMA60	0	1									0	1	0	0	0	1	1	0	0	0	0	1	0	0	1	1	0	0	0	1	0	0		0	0	1	0	0			2013	2013	2013			53	0	0	0
UCSC-H194OVEV83	0	1									0	1	0	0	0	1	1	0	0	0	1	0	0	0	1	1	0	0	0	1	0	0		0	0	0	1	0			2009	2009	2009			26	0	0	0
UCSC-H195PASI74	0	1									0	1	0	0	0	1	1	0	0	1	0	0	0	0	1	1	0	0	0	0	0	1		0	0	1	0	0			2004	2004	2004			30	0	0	0
UCSC-H196PALU74	0	1									0	0	1	0	0	1	1	0	0	0	1	0	0	0	1	1	0	0	0	1	0	0		0	0	0	1	0			2003	2003	2003			29	0	0	0
UCSC-H197PAAN72	0	0									0	0	0	0	1	1	1	0	0	1	0	0	0	0	1	1	0	0	0	1	0	0		0	0	1	0	0			2012	2012	2012			40	0	0	0
UCSC-H198PAPA73	0	0									0	1	0	0	0	1	0	1	0	1	0	0	0	0	1	1	0	0	0	1	0	0		0	0	1	0	0			2001	2001	2001			28	0	0	0
UCSC-H199PACA84	0	0									0	1	0	0	0	1	0	1	0	1	0	0	0	0	1	1	0	0	0	0	0	1		0	1	0	0	1			2012	2012	2012			28	0	0	0
UCSC-H19BEGI30	0	0									0	0	0	0	1	1	1	0	0	1	0	0	0	0	1	1	0	0	0	1	0	0		0	0	1	0	0			2000	2001	2001			70	0	0	0
UCSC-H1ABGE63	0	0									0	0	0	0	1	1	1	0	0	1	0	0	0	0	1	1	0	0	0	1	0	0		0	1	0	0	0			2000					37	0	0	0
UCSC-H200PAFR84	0	0									0	1	0	0	0	1	1	0	0	1	0	0	0	0	1	1	0	0	0	1	0	0		0	0	1	0	0			2005	2005	2005			21	0	0	0
UCSC-H201PAGI79	0	1									1	0	0	0	0	1	1	0	0	1	0	0	0	0	1	1	0	0	0	1	0	0		0	0	1	0	0			2010	2010	2010			31	0	0	0
UCSC-H202PAPA83	0	0									0	1	0	0	0	1	1	0	0	0	0	1	0	0	1	1	0	0	0	1	0	0		0	0	0	1	0			2013	2013	2013			30	0	0	0
UCSC-H203PAGI86	0	0									0	1	0	0	0	1	1	0	0	1	0	0	0	0	1	1	0	0	0	1	0	0		0	0	1	0	0			2011	2011	2011			25	0	0	0
UCSC-H204PAVI75	0	0									0	0	0	1	0	1	1	0	0	1	0	0	0	0	1	1	0	0	1	0	0	0		0	0	0	1	0			2012	2012	2012	2013		37	0	0	0
UCSC-H205PAAN72	0	0									0	0	0	0	1	1	1	0	0	1	0	0	0	0	1	1	0	0	1	0	0	0		0	0	0	1	0			2011	2012	2012			39	0	0	0
UCSC-H206PAFR60	0	0									0	0	0	0	1	1	1	0	0	1	0	0	0	0	1	1	0	0	0	1	0	0		0	0	0	1	0			2006	2006	2006			46	0	0	0
UCSC-H207PEPA61	0	0									1	0	0	0	0	1	1	0	0	1	0	0	0	0	1	1	0	0	0	1	0	0		0	0	0	1	0			2011	2011	2011			50	0	0	0
UCSC-H208PEAN50	0	0									1	0	0	0	0	1	0	1	0	1	0	0	0	0	1	1	0	0	0	0	0	1		0	1	0	0	1			2008	2008	2008			58	0	0	0
UCSC-H209PETE20	1	1									1	0	0	0	0	1	0	0	1	0	0	1	0	0	1	1	0	0	1	0	0	0	0	0	1	0	0	1			2004					84	0	0	0
UCSC-H20BESI91	0	1									0	1	0	0	0	1	1	0	0	0	1	0	0	0	1	1	0	0	0	1	0	0		0	0	1	0	0			2009	2009	2009			18	0	0	0
UCSC-H210PIAL64	0	0									0	1	0	0	0	1	1	0	0	1	0	0	0	0	1	1	0	0	0	0	1	0		0	0	0	1	0			2000	2000	2000			36	0	0	0
UCSC-H211PIMA83	0	1									0	1	0	0	0	1	1	0	0	1	0	0	0	0	1	1	0	0	1	0	0	0		0	0	1	0	0			2011	2011	2012			28	0	0	0
UCSC-H212PIAL84	0	1									0	1	0	0	0	1	1	0	0	1	0	0	0	0	1	1	0	0	0	1	0	0		0	0	1	0	0			2012	2012	2012			28	0	0	0
UCSC-H213PIMA71	0	1									0	1	0	0	0	1	1	0	0	1	0	0	0	0	1	1	0	0	0	1	0	0		0	1	0	0	0			2001	2001	2002			30	0	0	0
UCSC-H214PIDU36	0	0									0	0	0	1	0	1	0	1	0	0	1	0	0	0	1	1	0	0	0	1	0	0		0	0	0	1	0			2002	2004	2003			66	0	0	0
UCSC-H215PILU84	0	1									0	1	0	0	0	1	1	0	0	1	0	0	0	0	1	1	0	0	0	1	0	0		0	0	1	0	0			2006	2006	2006			22	0	0	0
UCSC-H216POMO70	0	1									0	1	0	0	0	1	1	0	0	1	0	0	0	0	1	1	0	0	0	1	0	0		0	0	1	0	0			2011	2011	2012			41	0	0	0
UCSC-H217POMA54	0	1									0	1	0	0	0	1	0	1	0	1	0	0	0	0	1	1	0	0	0	1	0	0		0	0	1	0	0			2012	2012	2012			58	0	0	0
UCSC-H218POMO81	0	1									0	1	0	0	0	1	1	0	0	0	0	1	0	0	1	1	0	0	0	1	0	0		0	0	1	0	0			2012	2012	2013			31	0	0	0
UCSC-H219PRCL68	0	0									1	0	0	0	0	1	0	1	0	0	0	1	0	0	1	1	0	0	0	1	0	0		0	1	0	0	1			2013	2013	2014			45	0	0	0
UCSC-H21BEEM66	0	1									0	1	0	0	0	1	1	0	0	1	0	0	0	0	1	1	0	0	0	1	0	0		0	1	0	0	1			2010	2010	2011			44	0	0	0
UCSC-H220PRMA69	0	0									0	1	0	0	0	1	1	0	0	1	0	0	0	0	1	1	0	0	0	1	0	0		0	0	1	0	0			2013	2014	2014			44	0	0	0
UCSC-H221PUEM78	0	0									1	0	0	0	0	1	0	0	1	0	0	1	0	0	1	1	0	0	1	0	0	0		1	0	0	0	0			2012	2013	2013			34	0	0	0
UCSC-H222PURO73	0	1									0	1	0	0	0	1	1	0	0	1	0	0	0	0	1	1	0	0	0	1	0	0		0	0	1	0	0			2001					28	0	0	0
UCSC-H223RAFE73	0	1									0	1	0	0	0	1	1	0	0	0	1	0	0	0	1	1	0	0	0	1	0	0		0	0	1	0	0			2011		2012			38	0	0	0
UCSC-H224RADE72	0	1									0	1	0	0	0	1	0	1	0	1	0	0	0	0	1	1	0	0	0	1	0	0		0	1	0	0	1			2007	2007	2007			35	0	0	0
UCSC-H225REAN80	0	0									0	1	0	0	0	1	0	1	0	0	1	0	0	0	1	1	0	0	0	1	0	0		0	1	0	0	1			2011	2011	2011			31	0	0	0
UCSC-H226REIL91	0	1									1	0	0	0	0	1	0	1	0	1	0	0	0	0	1	1	0	0	0	1	0	0		0	0	1	0	0			2009	2009	2009			18	0	0	0
UCSC-H227REAN77	0	0									0	1	0	0	0	1	0	1	0	1	0	0	0	0	1	1	0	0	0	1	0	0		0	0	1	0	0			2002	2002	2002			25	0	0	0
UCSC-H228RICR92	0	0									0	1	0	0	0	1	1	0	0	1	0	0	0	0	1	1	0	0	0	0	1	0		0	0	1	0	0			2010	2010	2010			18	0	0	0
UCSC-H229RIFE65	0	0									0	1	0	0	0	1	1	0	0	1	0	0	0	0	1	1	0	0	0	1	0	0		0	1	0	0	1			2001	2001	2001			36	0	0	0
UCSC-H22BEAL77	0	1									0	1	0	0	0	1	0	1	0	1	0	0	0	0	1	1	0	0	0	1	0	0		0	1	0	0	1			2003	2003	2003			26	0	0	0
UCSC-H230RILU70	0	0									0	1	0	0	0	1	0	1	0	1	0	0	0	0	1	1	0	0	0	1	0	0		0	1	0	0	1			2009	2009	2010			39	0	0	0
UCSC-H231ROST71	0	0									0	1	0	0	0	1	1	0	0	1	0	0	0	0	1	1	0	0	0	1	0	0		0	0	1	0	0			2006	2006	2006			35	0	0	0
UCSC-H232ROAL84	0	1									0	1	0	0	0	1	1	0	0	1	0	0	0	0	1	1	0	0	0	1	0	0		0	1	0	0	1			2007	2007	2007			23	0	0	0
UCSC-H233ROSA70	0	1									0	1	0	0	0	1	1	0	0	1	0	0	0	0	1	1	0	0	0	0	0	1		0	0	1	0	0			2001					31	0	0	0
UCSC-H234RONA45	0	1									0	1	0	0	0	1	1	0	0	0	1	0	0	0	1	1	0	0	0	1	0	0		0	0	0	1	0			2004	2004	2005			59	0	0	0
UCSC-H235ROMA30	1	1									1	0	0	0	0	1	0	0	1	0	0	1	0	0	1	1	0	0	1	0	0	0	0	1	0	0	0	0			2002					72	0	0	0
UCSC-H236RUNI85	1	0									1	0	0	0	0	1	1	0	0	0	1	0	0	0	1	1	0	0	0	0	0	1	1	0	0	1	0	0			2007	2007	2007			22	0	0	0
UCSC-H237RUPA68	1	1									1	0	0	0	0	1	0	1	0	1	0	0	0	0	1	1	0	0	0	0	1	0	1	0	0	1	0	0			2005	2005	2005			37	0	0	0
UCSC-H238RUAN77	0	1									0	1	0	0	0	1	1	0	0	1	0	0	0	0	1	1	0	0	0	1	0	0		0	0	1	0	0			2003					26	0	0	0
UCSC-H239RUAN85	1	1									0	1	0	0	0	1	0	0	1	0	0	1	0	0	1	1	0	0	1	0	0	0	1	0	0	0	1	0			2004	2004	2001			19	0	0	0
UCSC-H23BIAL72	0	0									0	1	0	0	0	1	0	1	0	1	0	0	0	0	1	1	0	0	0	1	0	0		0	0	1	0	0			2001	2001	2001	2002		29	0	0	0
UCSC-H240SAMA58	0	1									0	1	0	0	0	1	0	1	0	1	0	0	0	0	1	1	0	0	0	1	0	0		0	0	1	0	0			2011	2012	2012			53	0	0	0
UCSC-H241SAAN30	0	1									0	1	0	0	0	1	1	0	0	1	0	0	0	0	1	1	0	0	1	0	0	0		0	0	1	0	0			2009	2009				79	0	0	0
UCSC-H242SALE59	0	0									0	1	0	0	0	1	0	1	0	0	1	0	0	0	1	1	0	0	0	1	0	0		0	0	0	1	0			2008	2008	2008	2010		49	0	0	0
UCSC-H243SAAN76	0	0									0	1	0	0	0	1	1	0	0	1	0	0	0	0	1	1	0	0	0	1	0	0		0	1	0	0	0			2004	2004	2004			28	0	0	0
UCSC-H244SAAN62	0	0									0	1	0	0	0	1	0	1	0	1	0	0	0	0	1	1	0	0	0	1	0	0		0	0	0	1	0			2002	2002	2003			40	0	0	0
UCSC-H246SALU62	0	1									0	1	0	0	0	1	0	1	0	1	0	0	0	0	1	1	0	0	0	1	0	0		0	0	1	0	0			2012	2012	2012			50	0	0	0
UCSC-H247SAVI55	0	0									1	0	0	0	0	1	0	1	0	0	0	1	0	0	1	1	0	0	0	0	0	1		0	0	0	1	0			2013	2013	2013			58	0	0	0
UCSC-H248SAIL79	1	1									1	0	0	0	0	1	1	0	0	0	1	0	0	0	1	0	1	0	0	0	1	0	0	0	0	0	1	0			2004	2004	2004			25	0	0	0
UCSC-H249SBFA80	0	0									0	1	0	0	0	1	1	0	0	0	0	1	0	0	1	1	0	0	0	1	0	0		0	0	0	1	0			2001	2001	2012			21	0	0	0
UCSC-H24BIBI83	1	0									0	1	0	0	0	1	1	0	0	0	1	0	0	0	1	1	0	0	0	0	1	0	0	0	1	0	0	1			2011	2011	2012			28	0	0	0
UCSC-H250SCMA79	0	0									0	1	0	0	0	1	0	1	0	1	0	0	0	0	1	1	0	0	0	1	0	0		0	0	0	1	0			2000					21	0	0	0
UCSC-H251SCLU73	0	0									0	1	0	0	0	1	0	1	0	0	1	0	0	0	1	1	0	0	0	1	0	0		0	1	0	0	1			2003	2003	2003	2005		30	0	0	0
UCSC-H252SCFR52	1	0									0	0	0	0	1	1	1	0	0	1	0	0	0	0	1	1	0	0	0	1	0	0	0	0	1	0	0	0			2001					49	0	0	0
UCSC-H253SCCA86	0	1									0	1	0	0	0	1	1	0	0	1	0	0	0	0	1	1	0	0	1	0	0	0		0	0	1	0	0			2011					25	0	0	0
UCSC-H254SCZA46	0	1									0	1	0	0	0	1	1	0	0	1	0	0	0	0	1	1	0	0	0	1	0	0		0	1	0	0	1			2010	2010	2011			64	0	0	0
UCSC-H255SCAU55	0	1									0	1	0	0	0	1	1	0	0	1	0	0	0	0	1	1	0	0	0	1	0	0		0	0	1	0	0			2004	2004	2004			49	0	0	0
UCSC-H257SEFA87	0	0									0	1	0	0	0	1	0	1	0	0	0	1	0	0	1	1	0	0	0	0	0	1		0	1	0	0	1			2013	2013	2013			26	0	0	0
UCSC-H258SEMA53	0	1									0	1	0	0	0	1	0	1	0	1	0	0	0	0	1	1	0	0	0	1	0	0		0	1	0	0	1			2006	2006	2006			53	0	0	0
UCSC-H259SEVA82	0	1									0	1	0	0	0	1	1	0	0	1	0	0	0	0	1	1	0	0	0	1	0	0		0	0	1	0	0			2007	2007	2007			25	0	0	0
UCSC-H25BOST72	0	1									0	1	0	0	0	1	1	0	0	1	0	0	0	0	1	1	0	0	0	1	0	0		0	0	1	0	0			2005	2005	2005			33	0	0	0
UCSC-H260SEGI69	0	0									0	1	0	0	0	1	0	1	0	1	0	0	0	0	1	1	0	0	0	1	0	0		0	0	1	0	0			2012	2012	2012			43	0	0	0
UCSC-H261SEUM78	0	0									0	1	0	0	0	1	0	0	1	0	0	1	0	0	1	1	0	0	0	1	0	0		0	0	0	1	0			2001					23	0	0	0
UCSC-H262SECA93	0	1									0	1	0	0	0	1	1	0	0	0	0	1	0	0	1	1	0	0	0	1	0	0		0	0	0	1	0			2011	2011	2011			18	0	0	0
UCSC-H263SIMA71	0	1									1	0	0	0	0	1	0	1	0	0	1	0	0	0	1	1	0	0	0	1	0	0		0	0	1	0	0			2009	2009	2010			38	0	0	0
UCSC-H264SIGI78	0	1									0	1	0	0	0	1	0	1	0	1	0	0	0	0	1	1	0	0	0	1	0	0		0	0	1	0	0			2003	2003	2003			25	0	0	0
UCSC-H265SILO88	0	0									1	0	0	0	0	1	0	1	0	1	0	0	0	0	1	1	0	0	0	1	0	0		0	0	1	0	0			2012	2012	2012			24	0	0	0
UCSC-H266SILO72	0	1									0	1	0	0	0	1	0	1	0	1	0	0	0	0	1	1	0	0	0	1	0	0		0	0	1	0	0			2004	2004	2004			32	0	0	0
UCSC-H267SOSI52	0	1									0	1	0	0	0	1	0	1	0	1	0	0	0	0	1	1	0	0	0	1	0	0		0	0	0	1	0			2011	2011	2011			59	0	0	0
UCSC-H268SOSE43	0	0									0	1	0	0	0	1	1	0	0	1	0	0	0	0	1	1	0	0	0	1	0	0		0	0	1	0	0			2011	2011	2011			68	0	0	0
UCSC-H269SONA51	0	1									0	1	0	0	0	1	1	0	0	1	0	0	0	0	1	1	0	0	0	1	0	0		0	0	1	0	0			2001					50	0	0	0
UCSC-H26BOLU89	0	0									0	1	0	0	0	1	1	0	0	1	0	0	0	0	1	1	0	0	0	1	0	0		0	0	0	1	0			2008	2008	2009			19	0	0	0
UCSC-H270SPPA69	1	0									0	1	0	0	0	1	1	0	0	0	1	0	0	0	1	1	0	0	1	0	0	0	0	0	1	0	0	1			2004	2004	2004			35	0	0	0
UCSC-H271SPDA69	0	0									0	1	0	0	0	1	0	1	0	0	0	1	0	0	1	1	0	0	0	0	0	1		0	1	0	0	1			2000					31	0	0	0
UCSC-H272STEL91	0	1									0	1	0	0	0	1	0	1	0	1	0	0	0	0	1	1	0	0	0	1	0	0		0	0	0	1	0			2010	2010	2010			19	0	0	0
UCSC-H273SUAL82	1	1									0	1	0	0	0	1	0	1	0	0	0	1	0	0	1	1	0	0	0	0	1	0	1	0	0	1	0	0			2009	2009	2009			27	0	0	0
UCSC-H274TAET91	0	0									0	1	0	0	0	1	1	0	0	1	0	0	0	0	1	1	0	0	0	1	0	0		0	0	1	0	0			2011	2011	2011			20	0	0	0
UCSC-H275TAMA73	1	1									0	1	0	0	0	1	0	1	0	1	0	0	0	0	1	1	0	0	0	1	0	0	0	0	0	1	0	0			2003	2003	2004			30	0	0	0
UCSC-H276TAMA63	0	0									0	1	0	0	0	1	1	0	0	1	0	0	0	0	1	1	0	0	0	1	0	0		0	0	0	1	0			2007	2008	2008			44	0	0	0
UCSC-H277TIGI78	0	0									0	1	0	0	0	1	1	0	0	1	0	0	0	0	1	1	0	0	0	1	0	0		0	1	0	0	0			2000					22	0	0	0
UCSC-H278TOMA63	0	1									0	1	0	0	0	1	1	0	0	1	0	0	0	0	1	1	0	0	0	1	0	0		0	0	1	0	0			2010	2010	2010			47	0	0	0
UCSC-H279TONI91	0	0									0	1	0	0	0	1	1	0	0	1	0	0	0	0	1	1	0	0	0	1	0	0		0	0	1	0	0			2010	2010	2010			19	0	0	0
UCSC-H27BOGI53	0	0									0	1	0	0	0	1	1	0	0	1	0	0	0	0	1	1	0	0	0	1	0	0		0	0	1	0	0			2002	2002	2003			49	0	0	0
UCSC-H280TRAM73	0	0									0	1	0	0	0	1	1	0	0	1	0	0	0	0	1	1	0	0	0	1	0	0		0	0	1	0	0			2002					29	0	0	0
UCSC-H281TUMA44	1	0									0	1	0	0	0	1	0	1	0	0	0	1	0	0	1	1	0	0	1	0	0	0	1	0	0	0	1	0			2013	2013	2013			69	0	0	0
UCSC-H282TUSA75	0	1									1	0	0	0	0	1	0	1	0	0	1	0	0	0	1	1	0	0	1	0	0	0		0	0	0	1	0			2013	2013	2013			38	0	0	0
UCSC-H284VESI90	0	1									0	1	0	0	0	1	0	1	0	1	0	0	0	0	1	1	0	0	1	0	0	0		0	1	0	0	1			2010	2011	2011			20	0	0	0
UCSC-H285VEMA56	0	0									0	1	0	0	0	1	1	0	0	1	0	0	0	0	1	1	0	0	0	1	0	0		0	0	0	1	0			2012	2012	2012			56	0	0	0
UCSC-H286VIIS71	0	1									0	1	0	0	0	1	1	0	0	0	0	1	0	0	1	1	0	0	0	1	0	0		0	0	1	0	0			2013	2013	2013			42	0	0	0
UCSC-H287VIMA87	0	1									0	1	0	0	0	1	1	0	0	1	0	0	0	0	1	1	0	0	0	1	0	0		0	0	1	0	0			2006	2006	2006			19	0	0	0
UCSC-H288ZAAL87	0	1									0	1	0	0	0	1	1	0	0	0	0	1	0	0	1	1	0	0	0	1	0	0		0	1	0	0	1			2009	2009	2009			22	0	0	0
UCSC-H289ZAMA92	0	0									0	1	0	0	0	1	0	1	0	0	1	0	0	0	1	1	0	0	0	0	1	0		0	1	0	0	1			2012	2012	2013			20	0	0	0
UCSC-H28BOCL60	0	0									0	1	0	0	0	1	0	1	0	0	1	0	0	0	1	1	0	0	0	1	0	0		0	1	0	0	1			2012	2012	2012			52	0	0	0
UCSC-H290ZOMA60	1	1									0	1	0	0	0	1	0	1	0	1	0	0	0	0	1	1	0	0	0	1	0	0	0	0	1	0	0	1			2008	2008	2009			48	0	0	0
UCSC-H291ZOVA89	0	1									0	1	0	0	0	1	1	0	0	0	0	1	0	0	1	1	0	0	0	1	0	0		0	0	1	0	0			2013	2013	2013			24	0	0	0
UCSC-H29BOGA40	0	1									0	0	0	0	1	1	1	0	0	1	0	0	0	0	1	1	0	0	0	1	0	0		0	1	0	0	1			2002	2002	2003			62	0	0	0
UCSC-H2AGIM35	0	1									0	0	1	0	0	1	0	1	0	0	1	0	0	0	1	1	0	0	0	1	0	0		0	0	0	1	0			2002	2002	2003			67	0	0	0
UCSC-H30BRAL62	0	0									0	1	0	0	0	1	1	0	0	1	0	0	0	0	1	1	0	0	0	1	0	0		0	0	0	1	0			2011	2011	2011			49	0	0	0
UCSC-H31BURA46	0	0									0	0	1	0	0	1	1	0	0	1	0	0	0	0	1	1	0	0	0	1	0	0		0	1	0	0	0			2011	2011	2012			65	0	0	0
UCSC-H32CASA70	0	0									0	1	0	0	0	1	1	0	0	1	0	0	0	0	1	1	0	0	0	1	0	0		0	0	1	0	0			2012	2012	2012			42	0	0	0
UCSC-H33CALU70	0	0									0	1	0	0	0	1	0	1	0	0	1	0	0	0	1	1	0	0	1	0	0	0		0	1	0	0	1			2002	2002	2002			32	0	0	0
UCSC-H34CAMA87	0	1									1	0	0	0	0	1	1	0	0	0	1	0	0	0	1	1	0	0	0	1	0	0		0	0	1	0	0			2007	2007	2008			20	0	0	0
UCSC-H36CACL41	0	1									0	1	0	0	0	1	0	1	0	0	1	0	0	0	1	1	0	0	0	1	0	0		0	0	0	1	0			2004	2004	2005			63	0	0	0
UCSC-H37CAPA76	0	1									0	1	0	0	0	1	1	0	0	1	0	0	0	0	1	1	0	0	0	1	0	0		0	0	1	0	0			2011	2011	2012			35	0	0	0
UCSC-H38CAAM79	0	0									0	1	0	0	0	1	1	0	0	1	0	0	0	0	1	1	0	0	0	1	0	0		0	0	1	0	0			2008	2008	2009			29	0	0	0
UCSC-H39CAPA62	0	1									0	1	0	0	0	1	1	0	0	1	0	0	0	0	1	1	0	0	0	0	1	0		0	0	1	0	0			2000					38	0	0	0
UCSC-H3ALFR85	0	0									0	1	0	0	0	1	1	0	0	1	0	0	0	0	1	1	0	0	0	1	0	0		0	0	1	0	0			2010	2010	2010			25	0	0	0
UCSC-H40CADA89	0	0									0	1	0	0	0	1	1	0	0	1	0	0	0	0	1	1	0	0	0	1	0	0		0	0	1	0	0			2007	2008	2008			18	0	0	0
UCSC-H41CAMA79	0	0									0	1	0	0	0	1	1	0	0	1	0	0	0	0	1	1	0	0	0	1	0	0		0	0	1	0	0			2012	2012	2012			33	0	0	0
UCSC-H42CACA64	0	1									0	1	0	0	0	1	1	0	0	1	0	0	0	0	1	1	0	0	0	1	0	0		0	1	0	0	0			2007	2007	2007	2013		43	0	0	0
UCSC-H43CAVE36	0	1									0	1	0	0	0	1	1	0	0	1	0	0	0	0	1	1	0	0	0	0	1	0		0	0	1	0	0			2011	2011	2011	2014		75	0	0	0
UCSC-H44CADA92	0	0									0	0	0	0	1	1	1	0	0	1	0	0	0	0	1	1	0	0	0	1	0	0		0	0	1	0	0			2010	2010	2010			18	0	0	0
UCSC-H45CADA68	0	0									1	0	0	0	0	1	1	0	0	1	0	0	0	0	1	1	0	0	0	1	0	0		0	0	1	0	0			2008	2008	2009			40	0	0	0
UCSC-H46CADI32	0	1									0	0	1	0	0	1	1	0	0	0	1	0	0	0	1	1	0	0	0	1	0	0		0	0	1	0	0			2005	2005	2005			73	0	0	0
UCSC-H47CAVA77	0	1									1	0	0	0	0	1	0	1	0	1	0	0	0	0	1	1	0	0	0	1	0	0		0	0	1	0	0			2006	2006	2006			29	0	0	0
UCSC-H48CARO59	0	0									0	1	0	0	0	1	0	1	0	1	0	0	0	0	1	1	0	0	0	1	0	0		0	0	1	0	0			2001	2002	2002			42	0	0	0
UCSC-H49CAAL55	0	0									0	0	1	0	0	1	0	1	0	0	0	1	0	0	1	1	0	0	0	1	0	0		0	1	0	0	1			2011	2012	2012			56	0	0	0
UCSC-H50CEVI89	0	1									1	0	0	0	0	1	1	0	0	0	1	0	0	0	1	1	0	0	0	1	0	0		0	0	0	1	0			2010	2010	2010			21	0	0	0
UCSC-H52CHAN86	0	1									0	1	0	0	0	1	1	0	0	1	0	0	0	0	1	1	0	0	0	1	0	0		0	0	1	0	0			2006	2006	2007			20	0	0	0
UCSC-H53CIDA72	0	0									0	1	0	0	0	1	1	0	0	0	1	0	0	0	1	1	0	0	0	0	1	0		0	1	0	0	0			2005	2005	2005			33	0	0	0
UCSC-H54CIGI89	0	0									0	1	0	0	0	1	0	1	0	0	1	0	0	0	1	1	0	0	0	1	0	0		0	1	0	0	1			2013	2013	2013			24	0	0	0
UCSC-H55CIRO50	0	1									0	1	0	0	0	1	1	0	0	0	1	0	0	0	1	1	0	0	0	0	0	1		0	0	1	0	0			2012	2012	2012			62	0	0	0
UCSC-H56CIDE81	0	1									0	1	0	0	0	1	0	1	0	1	0	0	0	0	1	1	0	0	0	1	0	0		0	1	0	0	1			2001	2001	2001			20	0	0	0
UCSC-H57CIGI39	1	0									0	1	0	0	0	1	0	1	0	1	0	0	0	0	1	1	0	0	0	0	0	1	0	0	1	0	0	1			2011	2011	2011			72	0	0	0
UCSC-H58CIST78	0	0									0	0	0	0	1	1	1	0	0	1	0	0	0	0	1	1	0	0	0	1	0	0		0	0	1	0	0			2012		2012			34	0	0	0
UCSC-H59CIEU82	0	0									1	0	0	0	0	1	0	1	0	1	0	0	0	0	1	1	0	0	0	0	1	0		0	1	0	0	1			2005	2005	2005			23	0	0	0
UCSC-H5ALAN72	0	1									0	1	0	0	0	1	0	1	0	0	1	0	0	0	1	1	0	0	0	0	1	0		0	1	0	0	1			2012	2012	2010			40	0	0	0
UCSC-H60CIAN38	0	0									0	0	1	0	0	1	1	0	0	1	0	0	0	0	1	1	0	0	1	0	0	0		0	0	1	0	0			2011	2011	2011			73	0	0	0
UCSC-H61CIIG49	0	0									0	1	0	0	0	1	1	0	0	1	0	0	0	0	1	1	0	0	0	1	0	0		0	1	0	0	0			2004					55	0	0	0
UCSC-H62CLFR82	0	1									0	1	0	0	0	1	0	1	0	1	0	0	0	0	1	1	0	0	0	1	0	0		0	0	0	1	0			2007	2007	2008			25	0	0	0
UCSC-H63COMI73	0	1									0	1	0	0	0	1	1	0	0	0	1	0	0	0	1	1	0	0	1	0	0	0		0	0	1	0	0			2008	2008	2009			35	0	0	0
UCSC-H64COMA65	0	1									0	1	0	0	0	1	1	0	0	1	0	0	0	0	1	1	0	0	0	1	0	0		0	0	1	0	0			2009	2009	2009			44	0	0	0
UCSC-H65COVI52	1	0									0	0	1	0	0	1	1	0	0	1	0	0	0	0	1	1	0	0	0	0	1	0	0	0	0	0	1	0			2003			2004		51	0	0	0
UCSC-H66COAN77	0	1									0	1	0	0	0	1	0	0	1	1	0	0	0	0	1	1	0	0	0	1	0	0		1	0	0	0	0			2003					26	0	0	0
UCSC-H67COAN75	0	0									0	1	0	0	0	1	1	0	0	1	0	0	0	0	1	1	0	0	0	1	0	0		0	0	1	0	0			2002	2002	2002	2010		27	0	0	0
UCSC-H68COFR76	1	0									1	0	0	0	0	1	0	1	0	1	0	0	0	0	1	1	0	0	0	1	0	0	0	0	1	0	0	1			2000		2001			24	0	0	0
UCSC-H69COFI52	0	1									0	1	0	0	0	1	1	0	0	1	0	0	0	0	1	1	0	0	0	1	0	0		0	0	1	0	0			2010	2010	2010			58	0	0	0
UCSC-H70COGI75	0	1									0	1	0	0	0	1	1	0	0	1	0	0	0	0	1	1	0	0	0	1	0	0		0	0	1	0	0			2010	2011	2011			35	0	0	0
UCSC-H71COFL64	0	1									0	1	0	0	0	1	0	1	0	0	1	0	0	0	1	1	0	0	0	1	0	0		0	0	1	0	0			2001	2001	2001			37	0	0	0
UCSC-H72COPA70	0	1									0	1	0	0	0	1	1	0	0	1	0	0	0	0	1	1	0	0	0	1	0	0		0	0	1	0	0			2007	2007	2007			37	0	0	0
UCSC-H73COGI87	0	1									0	1	0	0	0	1	1	0	0	1	0	0	0	0	1	1	0	0	0	1	0	0		0	0	1	0	0			2006	2006	2007			19	0	0	0
UCSC-H74COMA33	1	1									0	1	0	0	0	1	0	1	0	0	1	0	0	0	1	1	0	0	1	0	0	0	0	0	0	1	0	0			2009	2009				76	0	0	0
UCSC-H75COLU56	0	0									1	0	0	0	0	1	0	1	0	1	0	0	0	0	1	1	0	0	0	1	0	0		0	0	1	0	0			2006	2006	2006			50	0	0	0
UCSC-H76CRRO79	0	0									0	1	0	0	0	1	0	1	0	0	1	0	0	0	1	1	0	0	0	1	0	0		0	0	0	1	0			2001					22	0	0	0
UCSC-H77D'RO41	1	1									0	0	0	1	0	1	0	0	1	0	1	0	0	0	1	1	0	0	1	0	0	0	0	1	0	0	0	0			2007					66	0	0	0
UCSC-H78DEGI86	0	0									0	1	0	0	0	1	1	0	0	1	0	0	0	0	1	1	0	0	0	1	0	0		0	1	0	0	1			2008	2008	2008			22	0	0	0
UCSC-H79DEAD67	0	1									0	1	0	0	0	1	0	1	0	1	0	0	0	0	1	1	0	0	0	1	0	0		0	0	0	1	0			2007	2007	2007			40	0	0	0
UCSC-H7ALGI70	0	0									0	1	0	0	0	1	1	0	0	0	1	0	0	0	1	1	0	0	0	1	0	0		0	0	1	0	0			2010	2010	2011			40	0	0	0
UCSC-H80DEEM86	0	0									0	1	0	0	0	1	1	0	0	1	0	0	0	0	1	1	0	0	0	1	0	0		0	1	0	0	1			2012	2012	2012			26	0	0	0
UCSC-H81DEGI70	0	0									0	1	0	0	0	1	0	1	0	1	0	0	0	0	1	1	0	0	0	1	0	0		0	1	0	0	1			2012	2012	2012			42	0	0	0
UCSC-H82DEFR70	0	0									0	0	0	0	1	1	1	0	0	1	0	0	0	0	1	1	0	0	0	1	0	0		0	1	0	0	0			2010	2010	2010			40	0	0	0
UCSC-H83DEEM82	0	0									0	1	0	0	0	1	0	1	0	0	1	0	0	0	1	1	0	0	0	0	1	0		0	1	0	0	1			2002	2002	2010			20	0	0	0
UCSC-H84DEPA37	0	0									1	0	0	0	0	1	1	0	0	1	0	0	0	0	1	1	0	0	0	1	0	0		0	0	0	1	0			2005	2006	2007			68	0	0	0
UCSC-H85DEMA82	0	1									0	1	0	0	0	1	1	0	0	0	1	0	0	0	1	1	0	0	0	1	0	0		0	1	0	0	1			2010	2010	2011	2014		28	0	0	0
UCSC-H86DEPA52	0	0									0	0	1	0	0	1	0	1	0	1	0	0	0	0	1	1	0	0	0	1	0	0		0	0	0	1	0			2009	2009	2009			57	0	0	0
UCSC-H87DEAN85	0	0									0	1	0	0	0	1	1	0	0	1	0	0	0	0	1	1	0	0	0	1	0	0		0	0	1	0	0			2012	2012	2012			27	0	0	0
UCSC-H88DELA67	0	1									0	1	0	0	0	1	1	0	0	1	0	0	0	0	1	1	0	0	0	1	0	0		0	0	1	0	0			2003					36	0	0	0
UCSC-H89DEAL89	0	1									0	1	0	0	0	1	1	0	0	0	0	1	0	0	1	1	0	0	0	1	0	0		0	0	0	1	0			2013	2013	2014			24	0	0	0
UCSC-H8AMGE34	1	0									1	0	0	0	0	1	0	1	0	0	1	0	0	0	1	1	0	0	1	0	0	0	0	0	1	0	0	1			2007	2007	2007			73	0	0	0
UCSC-H90DEBA81	0	1									1	0	0	0	0	1	1	0	0	0	0	1	0	0	1	1	0	0	0	1	0	0		0	0	1	0	0			2012	2012	2012	2012		31	0	0	0
UCSC-H91DILA71	0	1									1	0	0	0	0	1	0	1	0	0	1	0	0	0	1	1	0	0	0	1	0	0		0	1	0	0	1			2010	2010	2010			39	0	0	0
UCSC-H92DIFE93	0	0									0	1	0	0	0	1	0	1	0	0	0	1	0	0	1	1	0	0	0	1	0	0		0	1	0	0	1			2013	2013	2013			20	0	0	0
UCSC-H93DICR67	0	0									0	1	0	0	0	1	1	0	0	1	0	0	0	0	1	1	0	0	1	0	0	0		0	0	1	0	0			2004					37	0	0	0
UCSC-H95DIFR34	1	0									1	0	0	0	0	1	0	1	0	1	0	0	0	0	1	1	0	0	0	1	0	0	0	0	1	0	0	1			2001					67	0	0	0
UCSC-H97DIMA73	0	0									0	0	0	1	0	1	0	1	0	0	1	0	0	0	1	1	0	0	0	1	0	0		0	1	0	0	1			2004	2004	2004			31	0	0	0
UCSC-H98DIPA68	0	0									0	1	0	0	0	1	0	1	0	0	0	1	0	0	1	1	0	0	0	1	0	0		0	0	0	1	0			2000	2000	2000			32	0	0	0
UCSC-H99DIST51	0	1									0	1	0	0	0	1	0	1	0	1	0	0	0	0	1	1	0	0	0	1	0	0		0	0	0	1	0			2004	2004	2004			53	0	0	0
UCSC-H9AMGI66	0	0									0	1	0	0	0	1	0	1	0	1	0	0	0	0	1	1	0	0	0	1	0	0		0	1	0	0	1			2008	2008	2009			42	0	0	0
UCSC-N100CALA72	0	1					0	0	0	1						0	0	1	0	0	1	0	0	0	1	1	0	0	0	1	0	0		0	0	0	1	0			2000					28	0	0	0
UCSC-N101CACA36	1	1					0	0	0	1						0	0	1	0	0	1	0	1	0	0	1	0	0	0	0	0	1	1	0	1	0	0	1			2007	2007	2007	2008		71	0	1	0
UCSC-N102CADO50	0	1					0	0	0	1						0	1	0	0	1	0	0	0	0	1	1	0	0	0	1	0	0		0	1	0	0	0			2005	2005	2006	2006		55	0	0	0
UCSC-N103CAVI29	0	0					0	0	0	1						0	1	0	0	1	0	0	0	0	1	1	0	0	0	1	0	0		0	0	1	0	0			2002	2002	2002			73	0	0	0
UCSC-N104CAAN40	0	0					0	0	0	1						0	1	0	0	1	0	0	1	0	0	0	1	0	0	1	0	0		0	1	0	0	1			2006	2006	2006			66	0	1	0
UCSC-N105CAMO75	0	1					0	0	0	1						0	0	1	0	0	1	0	0	0	1	0	1	0	0	1	0	0		0	1	0	0	1			2000					25	0	0	0
UCSC-N106CAMA25	0	1					0	0	0	1						0	0	1	0	1	0	0	0	0	1	0	1	0	1	0	0	0		0	1	0	0	1			2001					76	0	0	0
UCSC-N107CAMI85	0	0					0	0	0	1						0	1	0	0	0	1	0	1	0	0	1	0	0	0	1	0	0		0	0	1	0	0			2009	2009	2009			24	1	0	0
UCSC-N108CAAN48	1	0					0	0	0	1						0	1	0	0	0	1	0	0	0	1	1	0	0	0	1	0	0	1	0	0	1	0	0			2003	2003	2003	2003		55	0	0	0
UCSC-N109CAAN56	0	1					0	0	0	1						0	1	0	0	1	0	0	1	0	0	1	0	0	0	1	0	0		0	0	1	0	0			2007	2007	2007			51	1	0	0
UCSC-N10ALGI36	0	1					0	0	0	1						0	0	1	0	0	1	0	1	0	0	1	0	0	0	1	0	0		0	0	0	1	0			2012	2012	2012			76	0	1	0
UCSC-N110CAEL35	1	1					0	0	0	1						0	1	0	0	1	0	0	1	0	0	1	0	0	0	1	0	0	0	0	1	0	0	1			2009	2009	2009			74	0	1	0
UCSC-N111CAMA44	0	1					0	0	0	1						0	1	0	0	0	1	0	1	0	0	1	0	0	0	1	0	0		0	0	0	1	0			2012	2012	2013			68	0	1	0
UCSC-N112CAAL38	0	0					0	0	0	1						0	1	0	0	1	0	0	1	0	0	1	0	0	0	1	0	0		0	1	0	0	0			2012	2012	2012			74	1	0	0
UCSC-N113CERE45	0	0					0	0	0	1						0	1	0	0	0	1	0	0	0	1	1	0	0	1	0	0	0		0	0	1	0	0			2002	2002	2003			57	0	0	0
UCSC-N114CECH74	0	1					0	0	0	1						0	1	0	0	1	0	0	1	0	0	0	1	0	0	1	0	0		0	1	0	0	1			2011	2011	2011			37	0	1	0
UCSC-N115CEEN64	1	0					0	0	0	1						0	1	0	0	1	0	0	1	0	0	1	0	0	0	0	0	1	1	0	0	1	0	0			2006	2006	2006	2006		42	1	0	0
UCSC-N116CEMA32	0	1					0	0	0	1						0	1	0	0	1	0	0	1	0	0	1	0	0	0	1	0	0		0	0	1	0	0			2008	2008	2009			76	1	0	0
UCSC-N117CHAD34	1	0					0	0	0	1						0	0	0	1	0	1	0	0	0	1	0	0	1	1	0	0	0	0	1	0	0	0	0			2006					72	0	0	0
UCSC-N118CHFR58	0	1					0	0	0	1						0	0	1	0	0	1	0	0	1	0	0	1	0	0	1	0	0		0	1	0	0	1			2010	2010	2010			52	0	0	1
UCSC-N119CHBR35	0	0					0	0	0	1						0	0	0	1	0	0	1	0	0	1	0	0	1	0	1	0	0		1	0	0	0	0			2013					78	0	0	0
UCSC-N11ALTE35	0	0					0	0	0	1						0	1	0	0	0	1	0	1	0	0	1	0	0	0	1	0	0		0	0	0	1	0			2008	2008	2009	2010		73	0	1	0
UCSC-N120CHBI67	0	1					0	0	0	1						0	1	0	0	1	0	0	0	0	1	1	0	0	1	0	0	0		0	1	0	0	0			2002					35	0	0	0
UCSC-N121CHAN86	0	0					0	0	0	1						0	1	0	0	1	0	0	1	0	0	1	0	0	0	1	0	0		0	0	1	0	0			2011	2012	2012			25	1	0	0
UCSC-N122CHRI74	0	0					0	0	0	1						0	0	1	0	0	1	0	1	0	0	1	0	0	0	1	0	0		0	1	0	0	1			2012	2012	2012			38	0	1	0
UCSC-N123CIFR30	1	0					0	0	0	1						0	0	0	1	0	1	0	0	0	1	0	0	1	0	0	0	1	1	0	0	1	0	0			2007	2007	2007	2008		77	0	0	0
UCSC-N124CIRO46	1	0					0	0	0	1						0	1	0	0	0	1	0	1	0	0	0	1	0	0	1	0	0	1	0	1	0	0	1			2006	2006	2007	2007		60	0	1	0
UCSC-N125CIPA63	1	1					0	0	0	1						0	1	0	0	0	0	1	1	0	0	1	0	0	1	0	0	0	1	0	0	1	0	0			2011			2012		48	0	0	0
UCSC-N126CNDA66	0	1					0	0	0	1						0	1	0	0	1	0	0	1	0	0	1	0	0	0	1	0	0		0	1	0	0	0			2008	2008	2008			42	1	0	0
UCSC-N127COFI33	0	1					0	0	0	1						0	0	0	1	0	0	1	0	0	1	0	0	1	1	0	0	0		1	0	0	0	0			2003					70	0	0	0
UCSC-N128COAL50	1	0					0	0	0	1						0	0	1	0	0	1	0	0	1	0	1	0	0	0	1	0	0	1	0	1	0	0	1			2011	2011	2011	2012		61	0	0	1
UCSC-N129COMA32	1	0					0	0	0	1						0	1	0	0	0	1	0	0	1	0	0	1	0	0	0	0	1	1	0	1	0	0	1			2011	2011		2011		79	0	0	1
UCSC-N12ALSA31	1	0					0	0	0	1						0	0	1	0	0	1	0	1	0	0	1	0	0	1	0	0	0	1	0	1	0	0	1			2004	2004	2005	2006		73	0	1	0
UCSC-N130COMA47	0	0					0	0	0	1						0	0	0	1	1	0	0	0	0	1	0	1	0	1	0	0	0		0	1	0	0	1			2001					54	0	0	0
UCSC-N131COTE30	0	1					0	0	0	1						0	0	1	0	0	1	0	1	0	0	0	1	0	1	0	0	0		0	1	0	0	1			2009			2010		79	0	0	1
UCSC-N132COAN56	0	1					0	0	0	1						0	1	0	0	0	1	0	0	0	1	1	0	0	0	1	0	0		0	0	1	0	0			2000					44	0	0	0
UCSC-N133COPE34	0	1					0	0	0	1						0	1	0	0	0	1	0	0	0	1	1	0	0	0	1	0	0		0	0	0	1	0			2000					66	0	0	0
UCSC-N134COMA65	0	1					0	0	0	1						0	1	0	0	1	0	0	1	0	0	1	0	0	0	1	0	0		0	1	0	0	0			2007					42	1	0	0
UCSC-N135COFI44	0	0					0	0	0	1						0	1	0	0	1	0	0	1	0	0	1	0	0	0	1	0	0		0	0	1	0	0			2012	2012	2012			68	1	0	0
UCSC-N136COCO40	0	1					0	0	0	1						0	0	0	1	0	0	1	0	0	1	0	0	1	0	0	1	0		1	0	0	0	0			2013					73	0	0	0
UCSC-N137COTE42	1	1					0	0	0	1						0	1	0	0	0	1	0	1	0	0	1	0	0	0	1	0	0	0	0	1	0	0	0			2006	2006				64	0	1	0
UCSC-N138COLU43	1	0					0	0	0	1						0	0	0	1	0	1	0	0	0	1	1	0	0	1	0	0	0	1	1	0	0	0	0			2007	2007		2008		64	0	0	0
UCSC-N139CORO57	1	0					0	0	0	1						0	1	0	0	1	0	0	0	1	0	0	1	0	0	0	0	1	1	0	1	0	0	1			2011	2012		2012		54	0	1	0
UCSC-N13ALCA47	1	0					0	0	0	1						0	1	0	0	1	0	0	1	0	0	1	0	0	0	1	0	0	1	0	1	0	0	0			2009	2009	2009	2013		62	1	0	0
UCSC-N140COIN35	0	1					0	0	0	1						0	1	0	0	1	0	0	1	0	0	1	0	0	0	1	0	0		0	1	0	0	1			2010	2010				75	0	1	0
UCSC-N141COGI39	0	1					0	0	0	1						0	1	0	0	1	0	0	1	0	0	1	0	0	0	1	0	0		0	1	0	0	1			2013	2013	2014			74	0	1	0
UCSC-N142COBR35	0	0					0	0	0	1						0	0	1	0	1	0	0	1	0	0	0	1	0	1	0	0	0		0	1	0	0	1			2011	2011				76	0	1	0
UCSC-N143COEN46	0	0					0	0	0	1						0	1	0	0	1	0	0	0	0	1	1	0	0	0	1	0	0		0	0	1	0	0			2006					60	0	0	0
UCSC-N144COFR32	1	1					0	0	0	1						0	1	0	0	0	1	0	0	0	1	1	0	0	0	1	0	0	1	0	0	1	0	0			2004	2004	2004	2005		72	0	0	0
UCSC-N145COLU45	0	0					0	0	0	1						0	1	0	0	1	0	0	1	0	0	1	0	0	0	1	0	0		0	1	0	0	0			2011	2011	2011			66	1	0	0
UCSC-N146COGA37	0	1					0	0	0	1						0	1	0	0	0	1	0	0	1	0	0	1	0	0	1	0	0		0	1	0	0	1			2007	2008	2008	2008		70	0	0	1
UCSC-N147COFR55	0	0					0	0	0	1						0	0	0	1	0	0	1	0	0	1	0	0	1	1	0	0	0		1	0	0	0	0			2013					58	0	0	0
UCSC-N148CORO78	1	1					0	0	0	1						0	0	1	0	0	1	0	0	0	1	0	1	0	0	0	0	1	1	0	1	0	0	1			2004	2004	2004	2006		26	0	0	0
UCSC-N149COGA35	0	1					0	0	0	1						0	1	0	0	0	1	0	0	1	0	1	0	0	0	1	0	0		0	0	0	1	0			2003	2003	2003			68	0	0	1
UCSC-N14ALGE44	0	0					0	0	0	1						0	1	0	0	0	1	0	1	0	0	1	0	0	0	1	0	0		0	0	1	0	0			2010	2010	2010			66	0	1	0
UCSC-N150COST73	0	1					0	0	0	1						0	1	0	0	1	0	0	1	0	0	1	0	0	0	1	0	0		0	0	1	0	0			2011	2012	2012			38	1	0	0
UCSC-N151COGI50	0	0					0	0	0	1						0	1	0	0	1	0	0	1	0	0	1	0	0	0	1	0	0		0	1	0	0	0			2009	2009	2009			59	1	0	0
UCSC-N152COGI78	0	0					0	0	0	1						0	0	1	0	0	1	0	1	0	0	1	0	0	0	1	0	0		0	1	0	0	1			2004	2004	2004	2004		26	0	1	0
UCSC-N153CRLI46	0	1					0	0	0	1						0	1	0	0	1	0	0	1	0	0	1	0	0	0	1	0	0		0	0	1	0	0			2010	2010	2010			64	1	0	0
UCSC-N154CRMA58	0	1					0	0	0	1						0	1	0	0	1	0	0	1	0	0	1	0	0	0	1	0	0		0	0	1	0	0			2011	2011	2011			53	1	0	0
UCSC-N155CURO35	1	0					0	0	0	1						0	0	1	0	0	1	0	1	0	0	1	0	0	0	0	0	1	1	0	0	0	1	0			2008	2008		2008		73	0	1	0
UCSC-N156CUGI43	1	0					0	0	0	1						0	1	0	0	1	0	0	1	0	0	1	0	0	0	1	0	0	1	0	1	0	0	0			2006	2006	2006	2009		63	1	0	0
UCSC-N157D'GU30	1	0					0	0	0	1						0	1	0	0	0	1	0	1	0	0	1	0	0	0	1	0	0	0	0	0	1	0	0			2003	2003	2003	2005		73	0	1	0
UCSC-N158D'FI47	0	1					0	0	0	1						0	1	0	0	1	0	0	0	0	1	1	0	0	0	1	0	0		0	1	0	0	0			2002	2002	2002			55	0	0	0
UCSC-N159D'SA38	0	0					0	0	0	1						0	0	1	0	0	1	0	1	0	0	1	0	0	0	1	0	0		0	1	0	0	1			2009	2009	2009			71	0	1	0
UCSC-N15AMDA82	0	0					0	0	0	1						0	1	0	0	0	1	0	1	0	0	1	0	0	0	1	0	0		0	0	1	0	0			2010	2010	2011			28	1	0	0
UCSC-N161D'LU40	0	0					0	0	0	1						0	1	0	0	0	1	0	0	1	0	1	0	0	1	0	0	0		0	0	1	0	0			2012	2012				72	0	1	0
UCSC-N162D'MA65	0	0					0	0	0	1						0	1	0	0	1	0	0	1	0	0	1	0	0	0	1	0	0		0	0	1	0	0			2008	2009	2008			43	1	0	0
UCSC-N163D'AL63	0	0					0	0	0	1						0	1	0	0	1	0	0	1	0	0	1	0	0	0	1	0	0		0	0	1	0	0			2010	2010	2010			47	1	0	0
UCSC-N164DEGI62	0	1					0	0	0	1						0	1	0	0	1	0	0	1	0	0	1	0	0	0	1	0	0		0	0	1	0	0			2013	2013	2013			51	1	0	0
UCSC-N165DEAL15	0	0					0	0	0	1						0	1	0	0	1	0	0	1	0	0	1	0	0	0	1	0	0		0	0	1	0	0			2007	2007	2007			92	1	0	0
UCSC-N166DESA57	0	1					0	0	0	1						0	1	0	0	1	0	0	0	0	1	1	0	0	0	1	0	0		0	0	1	0	0			2001					44	0	0	0
UCSC-N167DEFE35	0	1					0	0	0	1						0	0	0	1	0	0	1	0	0	1	0	0	1	1	0	0	0		1	0	0	0	0			2013					78	0	0	0
UCSC-N168DEAL17	0	0					0	0	0	1						0	1	0	0	1	0	0	0	0	1	1	0	0	1	0	0	0		0	1	0	0	0			2001					84	0	0	0
UCSC-N169DEMA27	0	1					0	0	0	1						0	0	1	0	1	0	0	0	0	1	0	1	0	1	0	0	0		0	1	0	0	1			2005					78	0	0	0
UCSC-N16AMFR38	1	0					0	0	0	1						0	1	0	0	0	1	0	1	0	0	1	0	0	0	1	0	0	0	0	0	1	0	0			2005	2005	2006			67	0	1	0
UCSC-N170DEER51	0	0					0	0	0	1						0	1	0	0	1	0	0	1	0	0	1	0	0	0	1	0	0		0	0	1	0	0			2012	2012	2012			61	1	0	0
UCSC-N171DEMA31	0	0					0	0	0	1						0	1	0	0	1	0	0	0	1	0	1	0	0	0	1	0	0		0	0	1	0	0			2011	2011	2011			80	0	1	0
UCSC-N172DEGA42	0	1					0	0	0	1						0	1	0	0	0	1	0	1	0	0	1	0	0	0	1	0	0		0	0	1	0	0			2005	2005	2005			63	0	1	0
UCSC-N173DEMA81	0	1					0	0	0	1						0	1	0	0	1	0	0	1	0	0	1	0	0	1	0	0	0		0	0	1	0	0			2013					32	1	0	0
UCSC-N174DEMA61	0	1					0	0	0	1						0	1	0	0	1	0	0	1	0	0	0	1	0	1	0	0	0		0	1	0	0	1			2010	2010	2010			49	0	1	0
UCSC-N175DENI38	0	1					0	0	0	1						0	1	0	0	1	0	0	1	0	0	1	0	0	0	1	0	0		0	1	0	0	0			2011	2011	2012			73	1	0	0
UCSC-N176DEEM82	0	1					0	0	0	1						0	0	0	1	0	0	1	0	0	1	0	0	1	1	0	0	0		1	0	0	0	0			2013					31	0	0	0
UCSC-N177DEFR75	0	0					0	0	0	1						0	0	1	0	0	1	0	0	0	1	1	0	0	1	0	0	0		0	1	0	0	1			2000			2005		25	0	0	0
UCSC-N178DECA28	0	1					0	0	0	1						0	1	0	0	1	0	0	1	0	0	1	0	0	0	1	0	0		0	1	0	0	0			2011	2011				83	1	0	0
UCSC-N179DEGE31	1	0					0	0	0	1						0	1	0	0	1	0	0	0	0	1	1	0	0	0	1	0	0	1	0	1	0	0	0			2001	2001	2002	2007		70	0	0	0
UCSC-N17AMMA40	0	0					0	0	0	1						0	1	0	0	0	1	0	1	0	0	1	0	0	0	0	1	0		0	1	0	0	1			2013	2013	2013	2015		73	0	1	0
UCSC-N180DEGI40	1	0					0	0	0	1						0	0	0	1	0	0	1	0	0	1	0	0	1	1	0	0	0	0	1	0	0	0	0			2013			2013		73	0	0	0
UCSC-N181DEEM35	1	0					0	0	0	1						0	1	0	0	1	0	0	0	0	1	1	0	0	0	1	0	0	0	0	1	0	0	1			2002	2003	2003			67	0	0	0
UCSC-N182DEST63	0	0					0	0	0	1						0	0	0	1	0	0	1	0	0	1	0	0	1	1	0	0	0		1	0	0	0	0			2013			2015		50	0	0	0
UCSC-N183DEVI44	0	1					0	0	0	1						0	0	1	0	0	1	0	1	0	0	0	1	0	0	1	0	0		0	0	0	1	0			2010	2010	2011			66	0	0	1
UCSC-N184DEMA56	0	0					0	0	0	1						0	1	0	0	0	1	0	0	0	1	0	1	0	0	1	0	0		0	1	0	0	1			2002	2009	2002	2008		46	0	0	0
UCSC-N185DENE51	0	1					0	0	0	1						0	0	1	0	0	1	0	0	0	1	1	0	0	0	1	0	0		0	0	1	0	0			2005	2005	2005			54	0	0	0
UCSC-N186DEHO72	0	0					0	0	0	1						0	0	1	0	0	1	0	1	0	0	1	0	0	0	1	0	0		0	0	0	1	0			2011	2011	2011			39	0	1	0
UCSC-N187DIAN48	0	1					0	0	0	1						0	0	1	0	0	1	0	0	0	1	1	0	0	0	1	0	0		0	1	0	0	0			2000			2001		52	0	0	0
UCSC-N188DICA37	0	0					0	0	0	1						0	1	0	0	1	0	0	1	0	0	1	0	0	0	1	0	0		0	1	0	0	0			2009	2009	2009			72	1	0	0
UCSC-N189DIAN47	0	0					0	0	0	1						0	1	0	0	0	1	0	0	0	1	1	0	0	0	1	0	0		0	1	0	0	1			2001	2001	2001			54	0	0	0
UCSC-N18ANAN44	1	1					0	0	0	1						0	0	1	0	0	1	0	0	1	0	0	1	0	0	0	0	1	1	0	1	0	0	1			2012	2012	2012	2013		68	0	0	1
UCSC-N190DIIT42	1	1					0	0	0	1						0	1	0	0	1	0	0	1	0	0	1	0	0	0	1	0	0	1	0	0	0	1	0			2009	2009	2009	2011		67	0	1	0
UCSC-N191DIFL67	0	1					0	0	0	1						0	1	0	0	1	0	0	1	0	0	1	0	0	0	1	0	0		0	0	1	0	0			2012	2012	2012			45	1	0	0
UCSC-N192DIGI66	0	0					0	0	0	1						0	0	1	0	0	1	0	1	0	0	1	0	0	0	1	0	0		0	0	1	0	0			2011	2011	2011			45	1	0	0
UCSC-N193DIID50	0	1					0	0	0	1						0	1	0	0	0	1	0	1	0	0	1	0	0	0	1	0	0		0	0	0	1	0			2006	2006	2006			56	0	1	0
UCSC-N195DIAS35	1	1					0	0	0	1						0	0	1	0	1	0	0	1	0	0	1	0	0	0	0	1	0	1	0	1	0	0	1			2011	2011	2011	2012		76	0	1	0
UCSC-N196DIFA63	0	0					0	0	0	1						0	0	0	1	1	0	0	0	0	1	0	1	0	1	0	0	0		0	1	0	0	1			2004	2004	2004			41	0	0	0
UCSC-N197DIRO48	1	1					0	0	0	1						0	0	1	0	0	1	0	0	0	1	1	0	0	0	1	0	0	1	0	0	1	0	0			2005	2005	2005	2009		57	0	0	0
UCSC-N198DIEV29	0	1					0	0	0	1						0	0	0	1	0	0	1	0	0	1	0	0	1	1	0	0	0		1	0	0	0	0			2013					84	0	0	0
UCSC-N199DIAN69	0	1					0	0	0	1						0	1	0	0	1	0	0	1	0	0	1	0	0	0	1	0	0		0	0	1	0	0			2012	2012	2012			43	1	0	0
UCSC-N19ANCI65	0	1					0	0	0	1						0	0	1	0	0	1	0	1	0	0	1	0	0	0	1	0	0		0	0	1	0	0			2004	2005	2005			39	1	0	0
UCSC-N1ABRO34	1	0					0	0	0	1						0	0	1	0	1	0	0	0	1	0	1	0	0	0	0	1	0	1	0	1	0	0	1			2009	2009	2009	2010		75	0	1	0
UCSC-N200DILU35	0	1					0	0	0	1						0	0	1	0	1	0	0	0	1	0	1	0	0	0	1	0	0		0	1	0	0	1			2007	2007	2008			72	0	1	0
UCSC-N201DIGI34	1	0					0	0	0	1						0	0	0	1	0	1	0	1	0	0	1	0	0	1	0	0	0	0	0	0	1	0	0			2005	2005	2006	2006		71	0	1	0
UCSC-N202DIAL53	1	0					0	0	0	1						0	1	0	0	1	0	0	1	0	0	1	0	0	0	0	0	1	1	0	0	1	0	0			2011	2011	2011	2012		58	1	0	0
UCSC-N203DIRO35	1	1					0	0	0	1						0	1	0	0	0	1	0	0	0	1	0	1	0	0	0	1	0	0	0	1	0	0	1			2001					66	0	0	0
UCSC-N204DIGI40	1	0					0	0	0	1						0	1	0	0	1	0	0	1	0	0	1	0	0	0	1	0	0	1	0	1	0	0	1			2008	2008	2008	2009		68	0	1	0
UCSC-N205DIGI84	0	1					0	0	0	1						0	1	0	0	0	1	0	1	0	0	1	0	0	0	1	0	0		0	0	0	1	0			2009	2009	2009			25	0	1	0
UCSC-N206DOAN39	0	1					0	0	0	1						0	0	1	0	0	1	0	1	0	0	1	0	0	0	0	0	1		0	0	1	0	0			2009	2009	2009	2009		70	0	1	0
UCSC-N207DRSA52	0	0					0	0	0	1						0	0	0	1	1	0	0	1	0	0	1	0	0	0	1	0	0		0	1	0	0	0			2004	2004	2004			52	1	0	0
UCSC-N208ERGI46	0	1					0	0	0	1						0	1	0	0	1	0	0	1	0	0	1	0	0	0	1	0	0		0	0	1	0	0			2010	2010	2010			64	1	0	0
UCSC-N209FAAN29	0	0					0	0	0	1						0	1	0	0	0	1	0	0	0	1	1	0	0	0	1	0	0		0	1	0	0	0			2004	2004				75	0	0	0
UCSC-N20ANCA48	0	1					0	0	0	1						0	1	0	0	0	1	0	0	0	1	1	0	0	1	0	0	0		0	0	0	1	0			2000					52	0	0	0
UCSC-N210FAAN53	1	0					0	0	0	1						0	0	0	1	1	0	0	0	0	1	1	0	0	0	1	0	0	1	1	0	0	0	0			2004			2006		51	0	0	0
UCSC-N211FAGR83	0	1					0	0	0	1						0	0	0	1	0	0	1	0	0	1	0	0	1	1	0	0	0		1	0	0	0	0			2013			2015		30	0	0	0
UCSC-N212FAAN31	0	1					0	0	0	1						0	0	0	1	0	0	1	0	0	1	0	0	1	1	0	0	0		1	0	0	0	0			2013			2015		82	0	0	0
UCSC-N213FAAD45	0	1					0	0	0	1						0	1	0	0	0	1	0	0	1	0	0	1	0	0	0	1	0		0	1	0	0	1			2012	2012	2012	2012		67	0	0	1
UCSC-N214FAPA68	0	0					0	0	0	1						0	1	0	0	1	0	0	1	0	0	1	0	0	0	1	0	0		0	0	1	0	0			2007	2007	2008			39	1	0	0
UCSC-N215FAEM81	0	1					0	0	0	1						0	1	0	0	0	1	0	1	0	0	1	0	0	0	1	0	0		0	0	1	0	0			2005	2005	2005			24	1	0	0
UCSC-N216FEAN38	0	1					0	0	0	1						0	1	0	0	1	0	0	1	0	0	1	0	0	0	1	0	0		0	0	1	0	0			2011	2011	2011	2014		73	1	0	0
UCSC-N217FELU21	1	1					0	0	0	1						0	0	0	1	0	0	1	0	0	1	0	0	1	1	0	0	0	0	0	1	0	0	1			2002					81	0	0	0
UCSC-N218FECA28	1	1					0	0	0	1						0	1	0	0	1	0	0	0	1	0	1	0	0	0	0	0	1	1	0	0	1	0	0			2012	2012		2012		84	0	1	0
UCSC-N219FEAN61	0	0					0	0	0	1						0	0	0	1	0	0	1	0	0	1	0	0	1	1	0	0	0		1	0	0	0	0			2013					52	0	0	0
UCSC-N21ANPA33	0	1					0	0	0	1						0	1	0	0	1	0	0	1	0	0	1	0	0	0	1	0	0		0	1	0	0	1			2002		2002	2003		69	0	1	0
UCSC-N220FEGI35	1	0					0	0	0	1						0	0	1	0	0	1	0	1	0	0	1	0	0	0	1	0	0	1	0	0	0	1	0			2006	2006	2006	2006		71	0	1	0
UCSC-N221FECR45	1	0					0	0	0	1						0	1	0	0	1	0	0	0	0	1	1	0	0	1	0	0	0	1	0	0	0	1	0			2002			2004		57	0	0	0
UCSC-N222FEVI72	0	1					0	0	0	1						0	1	0	0	0	1	0	1	0	0	1	0	0	0	1	0	0		0	1	0	0	0			2012	2012	2013			40	1	0	0
UCSC-N223FEEL31	0	1					0	0	0	1						0	1	0	0	1	0	0	0	0	1	1	0	0	1	0	0	0		0	1	0	0	0			2002	2002	2003			71	0	0	0
UCSC-N224FEAR48	0	0					0	1	0	0						0	1	0	0	1	0	0	0	1	0	0	1	0	0	1	0	0		0	0	1	0	0			2012	2012	2012			64	0	1	0
UCSC-N225FIED27	0	1					0	0	0	1						0	1	0	0	1	0	0	0	0	1	1	0	0	1	0	0	0		0	1	0	0	1			2000					73	0	0	0
UCSC-N226FIAG88	0	1					0	0	0	1						0	0	0	1	0	0	1	0	0	1	0	0	1	1	0	0	0		1	0	0	0	0			2013					25	0	0	0
UCSC-N227FIEV31	1	1					0	0	0	1						0	0	0	1	0	0	1	0	0	1	0	0	1	1	0	0	0	1	1	0	0	0	0			2013					82	0	0	0
UCSC-N228FIAN53	1	1					0	0	0	1						0	1	0	0	1	0	0	1	0	0	1	0	0	0	0	0	1	0	0	1	0	0	1			2012	2013		2013		59	1	0	0
UCSC-N229FISA68	0	0					0	0	0	1						0	0	1	0	0	1	0	0	0	1	1	0	0	0	1	0	0		0	1	0	0	1			2000					32	0	0	0
UCSC-N22ANLI57	1	1					0	0	0	1						0	0	0	1	0	1	0	1	0	0	1	0	0	0	1	0	0	0	0	1	0	0	1			2006	2006	2006			49	0	1	0
UCSC-N230FILU60	0	1					0	0	0	1						0	1	0	0	0	1	0	1	0	0	0	1	0	0	1	0	0		0	1	0	0	1			2006	2006	2006	2015		46	0	1	0
UCSC-N231FIAL32	0	0					0	0	0	1						0	0	0	1	0	0	1	0	0	1	0	0	1	1	0	0	0		1	0	0	0	0			2013					81	0	0	0
UCSC-N232FILU65	0	0					0	0	0	1						0	1	0	0	0	1	0	1	0	0	0	1	0	0	1	0	0		0	1	0	0	1			2012	2012	2012			47	0	1	0
UCSC-N233FIGI45	0	0					0	0	0	1						0	1	0	0	1	0	0	0	0	1	1	0	0	0	1	0	0		0	0	1	0	0			2002					57	0	0	0
UCSC-N234FOFA62	0	0					0	0	0	1						0	1	0	0	1	0	0	1	0	0	0	1	0	0	1	0	0		0	1	0	0	1			2007	2007				45	0	1	0
UCSC-N235FODA57	0	1					0	0	0	1						0	1	0	0	0	1	0	1	0	0	0	1	0	0	1	0	0		0	1	0	0	1			2011	2011	2011			54	0	1	0
UCSC-N236FRCL56	0	0					0	0	0	1						0	0	1	0	0	1	0	1	0	0	1	0	0	0	1	0	0		0	0	0	1	0			2010	2010	2010			54	0	1	0
UCSC-N237FRTI60	0	1					0	0	0	1						0	1	0	0	1	0	0	1	0	0	1	0	0	0	1	0	0		0	0	1	0	0			2010	2010	2010			50	1	0	0
UCSC-N238FRBI63	0	0					0	0	0	1						0	0	0	1	0	0	1	0	0	1	0	0	1	1	0	0	0		1	0	0	0	0			2004			2009		41	0	0	0
UCSC-N239FRLU80	0	1					0	0	0	1						0	1	0	0	0	1	0	0	0	1	1	0	0	0	1	0	0		0	0	1	0	0			2001					21	0	0	0
UCSC-N23ANAN32	0	1					0	0	0	1						0	1	0	0	1	0	0	0	0	1	1	0	0	0	1	0	0		0	0	0	1	0			2002			2003		70	0	0	0
UCSC-N240FUAR29	0	1					0	0	0	1						0	0	1	0	1	0	0	0	0	1	1	0	0	1	0	0	0		0	0	1	0	0			2002					73	0	0	0
UCSC-N241FUAM37	0	1					0	0	0	1						0	1	0	0	1	0	0	1	0	0	1	0	0	0	1	0	0		0	0	1	0	0			2010	2010	2010			73	1	0	0
UCSC-N242FUEL42	1	1					0	0	0	1						0	0	1	0	1	0	0	0	0	1	1	0	0	1	0	0	0	1	0	1	0	0	0			2005	2005	2006	2006		63	0	0	0
UCSC-N243GAMA41	0	1					0	0	0	1						0	0	1	0	0	1	0	0	0	1	1	0	0	0	0	0	1		0	0	1	0	0			2002					61	0	0	0
UCSC-N244GAPA42	0	1					0	0	0	1						0	0	1	0	0	1	0	1	0	0	1	0	0	0	1	0	0		0	1	0	0	1			2008	2008	2008			66	0	1	0
UCSC-N245GAGI60	0	0					0	0	0	1						0	0	1	0	0	1	0	1	0	0	1	0	0	0	1	0	0		0	1	0	0	1			2009	2010	2010			49	0	1	0
UCSC-N246GAGI35	1	1					0	0	0	1						0	1	0	0	0	1	0	1	0	0	1	0	0	0	1	0	0	1	0	1	0	0	1			2009	2009	2009	2012		74	0	1	0
UCSC-N247GAMA58	0	1					0	0	0	1						0	0	1	0	0	1	0	0	0	1	0	1	0	1	0	0	0		0	1	0	0	1			2001					43	0	0	0
UCSC-N248GAAN36	0	1					0	0	0	1						0	1	0	0	0	1	0	1	0	0	1	0	0	0	1	0	0		0	0	1	0	0			2007	2007	2007			71	0	1	0
UCSC-N249GAEV28	1	1					0	0	0	1						0	0	1	0	0	1	0	0	0	1	0	1	0	1	0	0	0	0	0	1	0	0	1			2000					72	0	0	0
UCSC-N24APSE22	0	1					0	0	0	1						0	0	0	1	1	0	0	0	0	1	1	0	0	0	1	0	0		0	0	1	0	0			2007	2008	2008			85	0	0	0
UCSC-N250GACO56	0	1					0	0	0	1						0	0	1	0	0	1	0	0	0	1	1	0	0	0	1	0	0		0	0	1	0	0			2004	2004	2004			48	0	0	0
UCSC-N251GAFE52	0	0					0	0	0	1						0	0	1	0	1	0	0	0	0	1	1	0	0	1	0	0	0		0	0	1	0	0			2002					50	0	0	0
UCSC-N252GAGI72	0	0					0	0	0	1						0	0	1	0	1	0	0	1	0	0	1	0	0	0	1	0	0		0	0	1	0	0			2010	2010	2010			38	1	0	0
UCSC-N253GEAU30	1	1					0	0	0	1						0	0	1	0	0	1	0	1	0	0	1	0	0	1	0	0	0	1	0	0	0	1	0			2007	2007	2007	2007		77	0	1	0
UCSC-N254GEFE33	1	0					0	0	0	1						0	0	1	0	0	1	0	1	0	0	1	0	0	1	0	0	0	0	0	1	0	0	1			2005	2005	2006	2008		72	0	1	0
UCSC-N255GELU48	1	1					0	0	0	1						0	1	0	0	0	1	0	0	0	1	1	0	0	1	0	0	0	1	0	0	1	0	0			2002			2003		54	0	0	0
UCSC-N256GHMA60	0	1					0	0	0	1						0	0	0	1	0	0	1	0	0	1	0	0	1	0	1	0	0		1	0	0	0	0			2011					51	0	0	0
UCSC-N257GIST77	0	0					0	0	0	1						0	1	0	0	0	0	1	1	0	0	1	0	0	0	1	0	0		0	0	1	0	0			2012	2012	2012			35	0	0	0
UCSC-N258GISE31	0	0					0	0	0	1						0	1	0	0	0	1	0	0	1	0	1	0	0	0	1	0	0		0	0	0	1	0			2009	2009	2009			78	0	0	1
UCSC-N259GIBR80	0	0					0	0	0	1						0	1	0	0	0	1	0	1	0	0	1	0	0	0	1	0	0		0	0	0	1	0			2009	2008	2009			29	0	1	0
UCSC-N25ARBI32	0	0					0	0	0	1						0	1	0	0	0	1	0	1	0	0	1	0	0	0	1	0	0		0	0	1	0	0			2009	2009	2009	2012		77	0	1	0
UCSC-N260GIVI36	1	1					0	0	0	1						0	1	0	0	0	1	0	1	0	0	0	1	0	0	0	0	1	1	0	1	0	0	1			2007	2007	2007	2008		71	0	0	1
UCSC-N261GILU55	0	1					0	0	0	1						0	1	0	0	0	0	1	1	0	0	1	0	0	0	1	0	0		0	1	0	0	1			2006	2006	2006			51	0	0	0
UCSC-N262GIGI38	1	0					0	0	0	1						0	0	0	1	0	1	0	0	0	1	0	0	1	1	0	0	0	0	1	0	0	0	0			2000					62	0	0	0
UCSC-N263GIAL38	0	1					0	0	0	1						0	0	1	0	0	1	0	0	0	1	1	0	0	0	1	0	0		0	1	0	0	1			2001					63	0	0	0
UCSC-N264GITI37	0	0					0	0	0	1						0	0	0	1	0	0	1	0	0	1	0	0	1	0	1	0	0		1	0	0	0	0			2013					76	0	0	0
UCSC-N265GIFR68	0	1					0	0	0	1						0	0	0	1	0	0	1	0	0	1	0	0	1	1	0	0	0		1	0	0	0	0			2013					45	0	0	0
UCSC-N266GISA44	0	0					0	0	0	1						0	0	0	1	0	0	1	0	0	1	0	1	0	1	0	0	0		1	0	0	0	0			2013					69	0	0	0
UCSC-N267GODO42	0	1					0	0	0	1						0	1	0	0	1	0	0	1	0	0	1	0	0	1	0	0	0		0	1	0	0	0			2012	2013				70	1	0	0
UCSC-N268GRIL28	0	1					0	0	0	1						0	1	0	0	1	0	0	1	0	0	1	0	0	0	0	0	1		0	1	0	0	1			2010	2010	2010	2010		82	0	1	0
UCSC-N269GRGI46	0	0					0	0	0	1						0	1	0	0	0	1	0	1	0	0	1	0	0	0	1	0	0		0	1	0	0	1			2008	2008	2008			62	0	1	0
UCSC-N26ARMA40	0	0					0	0	0	1						0	0	1	0	0	1	0	0	1	0	0	1	0	0	1	0	0		0	1	0	0	1			2011	2011	2011			71	0	0	1
UCSC-N270GRPI56	0	0					0	1	0	0						0	1	0	0	0	1	0	0	1	0	0	1	0	0	1	0	0		0	1	0	0	1			2013	2013	2013			57	0	0	1
UCSC-N271GRMA36	1	1					0	0	0	1						0	0	1	0	0	1	0	1	0	0	1	0	0	1	0	0	0	0	0	1	0	0	1			2002	2002	2002	2003		66	0	1	0
UCSC-N272GRMI53	1	1					0	0	0	1						0	0	1	0	0	1	0	0	0	1	1	0	0	0	1	0	0	0	0	0	0	1	0			2006	2006	2006			53	0	0	0
UCSC-N273GRCA43	0	1					0	0	0	1						0	1	0	0	1	0	0	0	1	0	1	0	0	0	1	0	0		0	0	1	0	0			2007	2008	2008			64	0	1	0
UCSC-N274GUGI43	0	0					0	0	0	1						0	0	0	1	0	0	1	0	0	1	0	0	1	1	0	0	0		1	0	0	0	0			2013			2015		70	0	0	0
UCSC-N275GUDO41	0	0					0	0	0	1						0	1	0	0	0	1	0	1	0	0	1	0	0	1	0	0	0		0	1	0	0	1			2007	2007				66	0	1	0
UCSC-N276GUSI62	0	1					0	0	0	1						0	1	0	0	0	1	0	1	0	0	1	0	0	0	1	0	0		0	1	0	0	1			2013	2013	2014			51	0	1	0
UCSC-N277GUCO36	0	1					0	0	0	1						0	1	0	0	1	0	0	1	0	0	1	0	0	0	1	0	0		0	1	0	0	0			2011					75	1	0	0
UCSC-N278GUPA35	1	1					0	0	0	1						0	0	1	0	0	1	0	1	0	0	0	1	0	0	1	0	0	0	0	1	0	0	1			2005	2005	2005			70	0	0	1
UCSC-N279IAOT32	1	0					0	0	0	1						0	0	1	0	0	1	0	0	1	0	1	0	0	0	0	0	1	0	0	1	0	0	1			2007	2007	2007	2007		75	0	0	1
UCSC-N27ARLU49	0	1					0	0	0	1						0	0	1	0	0	1	0	1	0	0	1	0	0	0	1	0	0		0	0	0	1	0			2011	2011	2011			62	0	1	0
UCSC-N280IAMA33	1	1					0	0	0	1						0	1	0	0	1	0	0	1	0	0	1	0	0	0	0	1	0	1	0	0	1	0	0			2009	2009	2009	2011		76	1	0	0
UCSC-N281IACA46	0	1					0	0	0	1						0	1	0	0	0	1	0	1	0	0	1	0	0	0	1	0	0		0	0	1	0	0			2013	2013	2013			67	0	1	0
UCSC-N282IAGI40	0	0					0	0	0	1						0	1	0	0	1	0	0	1	0	0	1	0	0	1	0	0	0		0	1	0	0	0			2008					68	1	0	0
UCSC-N283IACO41	0	1					0	0	0	1						0	1	0	0	1	0	0	0	0	1	1	0	0	0	1	0	0		0	1	0	0	0			2004	2004	2005			63	0	0	0
UCSC-N284IMEL31	0	0					0	0	0	1						0	1	0	0	1	0	0	1	0	0	1	0	0	0	1	0	0		0	0	1	0	0			2010	2010	2011			79	1	0	0
UCSC-N285IMAL42	1	0					0	0	0	1						0	0	1	0	0	1	0	0	1	0	1	0	0	0	1	0	0	1	0	1	0	0	1			2008	2008	2008	2010		66	0	0	1
UCSC-N286INEL39	0	1					0	0	0	1						0	1	0	0	0	0	1	0	0	1	1	0	0	1	0	0	0		0	0	1	0	0			2003	2004	2004			64	0	0	0
UCSC-N287INEL38	0	1					0	0	0	1						0	1	0	0	1	0	0	1	0	0	1	0	0	0	1	0	0		0	1	0	0	1			2012	2012	2013			74	0	1	0
UCSC-N288INAN67	0	0					0	0	0	1						0	0	1	0	0	1	0	1	0	0	1	0	0	0	1	0	0		0	1	0	0	1			2011		2011			44	0	1	0
UCSC-N289INRO52	0	1					0	0	0	1						0	0	0	1	0	0	1	0	0	1	1	0	0	1	0	0	0		1	0	0	0	0			2013			2013		61	0	0	0
UCSC-N28ARSE44	0	0					0	0	0	1						0	1	0	0	1	0	0	1	0	0	1	0	0	0	1	0	0		0	0	0	1	0			2011	2011	2011			67	0	1	0
UCSC-N290IOFI72	0	1					0	0	0	1						0	1	0	0	0	1	0	1	0	0	1	0	0	0	1	0	0		0	0	0	1	0			2009	2010	2010			37	0	1	0
UCSC-N291LAAN57	0	0					0	0	0	1						0	1	0	0	1	0	0	1	0	0	1	0	0	0	1	0	0		0	0	1	0	0			2008	2008	2008	2011		51	1	0	0
UCSC-N292LAAN40	0	0					0	0	0	1						0	0	1	0	1	0	0	1	0	0	1	0	0	0	1	0	0		0	0	1	0	0			2012	2012	2012	2015		72	1	0	0
UCSC-N293LAVI47	0	1					0	0	0	1						0	0	0	1	0	0	1	0	0	1	0	0	1	1	0	0	0		1	0	0	0	0			2013					66	0	0	0
UCSC-N294LAGI37	0	0					0	0	0	1						0	1	0	0	1	0	0	1	0	0	1	0	0	0	1	0	0		0	0	1	0	0			2005	2005				68	1	0	0
UCSC-N295LAIT32	0	1					0	0	0	1						0	0	1	0	0	1	0	1	0	0	1	0	0	1	0	0	0		0	0	1	0	0			2003					71	0	1	0
UCSC-N296LAGI40	1	1					0	0	0	1						0	1	0	0	0	1	0	0	1	0	1	0	0	0	0	0	1	0	0	0	0	1	0			2010	2010		2010		70	0	0	1
UCSC-N297LALU67	0	0					0	0	0	1						0	1	0	0	1	0	0	1	0	0	1	0	0	0	1	0	0		0	0	1	0	0			2012	2012	2012			45	1	0	0
UCSC-N298L'AN54	1	0					0	0	0	1						0	1	0	0	0	1	0	1	0	0	1	0	0	0	1	0	0	1	0	1	0	0	1			2006	2007	2007	2011		52	0	1	0
UCSC-N299LAVA44	0	0					0	0	0	1						0	1	0	0	1	0	0	1	0	0	1	0	0	0	1	0	0		0	1	0	0	0			2010	2010	2011			66	1	0	0
UCSC-N29ARGI30	1	0					0	0	0	1						0	1	0	0	0	1	0	1	0	0	1	0	0	0	1	0	0	1	0	0	0	1	0			2007	2007	2007	2008		77	0	1	0
UCSC-N2ABMA49	0	0					0	0	0	1						0	1	0	0	1	0	0	1	0	0	1	0	0	0	1	0	0		0	0	1	0	0			2009	2009	2010	2015		60	1	0	0
UCSC-N301LEMA44	0	1					0	0	0	1						0	0	1	0	0	1	0	1	0	0	1	0	0	0	1	0	0		0	0	1	0	0			2008	2008	2008			64	0	1	0
UCSC-N302LEEM33	0	1					0	0	0	1						0	0	1	0	0	1	0	1	0	0	1	0	0	0	1	0	0		0	1	0	0	1			2007	2007	2007			74	0	1	0
UCSC-N303LIMA36	1	1					0	0	0	1						0	0	0	1	0	0	1	0	0	1	0	0	1	1	0	0	0	0	1	0	0	0	0			2013					77	0	0	0
UCSC-N304LIVI38	0	1					0	1	0	0						0	0	0	1	0	0	1	0	0	1	0	0	1	1	0	0	0		1	0	0	0	0			2012					74	0	0	0
UCSC-N305LIPA62	0	1					0	0	0	1						0	0	0	1	0	0	1	0	0	1	0	0	1	1	0	0	0		1	0	0	0	0			2011			2015		49	0	0	0
UCSC-N306LIEL16	1	1					0	0	0	1						0	1	0	0	0	1	0	0	0	1	1	0	0	1	0	0	0	1	0	0	0	1	0			2003	2003	2003			87	0	0	0
UCSC-N307LILU48	1	0					0	0	0	1						0	1	0	0	0	1	0	0	0	1	1	0	0	1	0	0	0	0	0	0	0	1	0			2000					52	0	0	0
UCSC-N308LIMA54	0	1					0	0	0	1						0	1	0	0	1	0	0	0	0	1	1	0	0	0	1	0	0		0	0	1	0	0			2004	2004	2004			50	0	0	0
UCSC-N309LOPA57	0	1					0	0	0	1						0	1	0	0	0	1	0	0	0	1	1	0	0	0	1	0	0		0	0	0	1	0			2002					45	0	0	0
UCSC-N30ARCA59	1	0					0	0	0	1						0	0	1	0	0	1	0	1	0	0	0	1	0	0	0	0	1	1	0	1	0	0	1			2012	2012	2012	2013		53	0	1	0
UCSC-N310LOTE49	1	1					0	0	0	1						0	0	0	1	1	0	0	0	0	1	1	0	0	0	0	1	0	0	1	0	0	0	0			2005	2005		2005		56	0	0	0
UCSC-N311LOLU45	0	0					0	0	0	1						0	0	1	0	0	1	0	1	0	0	1	0	0	0	1	0	0		0	1	0	0	1			2013	2013	2013			68	0	1	0
UCSC-N312LOLU69	0	1					0	0	0	1						0	1	0	0	1	0	0	0	0	1	1	0	0	0	1	0	0		0	0	1	0	0			2000					31	0	0	0
UCSC-N313LOMI28	1	0					0	0	0	1						0	1	0	0	1	0	0	0	0	1	1	0	0	1	0	0	0	0	0	0	1	0	0			2002					74	0	0	0
UCSC-N314LOCE21	1	0					0	0	0	1						0	0	0	1	0	1	0	0	1	0	0	1	0	0	0	0	1	1	1	0	0	0	0			2011			2011		90	0	0	0
UCSC-N315LUGI43	0	0					0	0	0	1						0	1	0	0	0	1	0	0	0	1	0	1	0	0	1	0	0		0	1	0	0	1			2001					58	0	0	0
UCSC-N316LUVI34	1	0					0	0	0	1						0	1	0	0	0	1	0	0	0	1	1	0	0	0	1	0	0	1	0	1	0	0	1			2003	2003	2003	2005		69	0	0	0
UCSC-N317LUST55	0	0					0	0	0	1						0	1	0	0	0	1	0	0	1	0	1	0	0	0	1	0	0		0	0	1	0	0			2012	2012	2012			57	0	1	0
UCSC-N318LUES23	0	1					0	0	0	1						0	1	0	0	1	0	0	1	0	0	0	1	0	0	1	0	0		0	1	0	0	1			2011	2011	2011			88	0	1	0
UCSC-N319LUAL91	0	0					0	0	0	1						0	1	0	0	0	1	0	1	0	0	1	0	0	0	1	0	0		0	0	1	0	0			2009	2009	2010			18	1	0	0
UCSC-N31ARMA40	0	0					0	0	0	1						0	1	0	0	1	0	0	0	0	1	0	0	1	1	0	0	0		0	0	0	1	0			2001					61	0	0	0
UCSC-N320MALU22	0	1					0	0	0	1						0	1	0	0	1	0	0	1	0	0	1	0	0	1	0	0	0		0	1	0	0	1			2005	2005	2006	2009		83	0	1	0
UCSC-N321MACO32	0	1					0	0	0	1						0	0	1	0	1	0	0	0	1	0	1	0	0	1	0	0	0		0	0	0	1	0			2009	2009	2010			77	0	1	0
UCSC-N322MAGI48	0	1					0	0	0	1						0	1	0	0	0	1	0	0	0	1	0	0	1	1	0	0	0		0	0	1	0	0			2000					52	0	0	0
UCSC-N323MAFE70	0	1					0	0	0	1						0	0	0	1	1	0	0	1	0	0	1	0	0	1	0	0	0		0	1	0	0	0			2002	2002	2002			32	1	0	0
UCSC-N324MAAN42	1	0					0	0	0	1						0	1	0	0	0	1	0	1	0	0	1	0	0	0	1	0	0	0	0	0	1	0	0			2007	2007	2008			65	0	1	0
UCSC-N325MAJA68	1	0					0	1	0	0						0	1	0	0	0	1	0	1	0	0	1	0	0	0	0	0	1	1	0	1	0	0	1			2012	2012		2012		44	0	1	0
UCSC-N326MAMA67	0	1					0	0	0	1						0	1	0	0	1	0	0	1	0	0	1	0	0	0	1	0	0		0	0	1	0	0			2010	2010	2010			43	1	0	0
UCSC-N327MAGI51	1	0					0	0	0	1						0	0	1	0	0	1	0	0	0	1	0	0	1	1	0	0	0	0	0	0	1	0	0			2000					49	0	0	0
UCSC-N328MAFA56	0	0					0	0	0	1						0	1	0	0	1	0	0	1	0	0	1	0	0	0	1	0	0		0	1	0	0	0			2011	2011	2011	2015		55	1	0	0
UCSC-N329MAOS70	1	0					0	0	0	1						0	0	1	0	1	0	0	0	1	0	0	1	0	0	0	0	1	1	0	1	0	0	1			2012	2012	2012	2012		42	0	1	0
UCSC-N32ARBE32	1	1					0	0	0	1						0	0	0	1	1	0	0	0	0	1	1	0	0	1	0	0	0	0	0	0	1	0	0			2000					68	0	0	0
UCSC-N330MALU49	1	0					0	0	0	1						0	0	1	0	0	1	0	1	0	0	1	0	0	0	0	0	1	1	0	1	0	0	1			2009	2009	2009	2010		60	0	1	0
UCSC-N331MAFO30	1	1					0	0	0	1						0	1	0	0	0	1	0	0	1	0	1	0	0	0	0	0	1	1	0	1	0	0	1			2008	2008		2008		78	0	0	1
UCSC-N332MANI59	0	0					0	0	0	1						0	1	0	0	1	0	0	1	0	0	1	0	0	0	1	0	0		0	1	0	0	0			2005	2005	2005			46	1	0	0
UCSC-N333MAPA63	0	1					0	0	0	1						0	0	0	1	1	0	0	0	0	1	1	0	0	1	0	0	0		0	1	0	0	1			2000					37	0	0	0
UCSC-N334MACO47	1	0					0	0	0	1						0	1	0	0	0	1	0	0	1	0	0	1	0	0	0	0	1	0	0	1	0	0	1			2011	2011		2011		64	0	0	1
UCSC-N335MAFR31	0	0					0	0	0	1						0	0	0	1	0	1	0	0	0	1	1	0	0	0	1	0	0		1	0	0	0	0			2005			2009		74	0	0	0
UCSC-N336MADA68	0	0					0	0	0	1						0	0	0	1	0	0	1	0	0	1	0	0	1	1	0	0	0		1	0	0	0	0			2013			2014		45	0	0	0
UCSC-N337MAAU58	0	1					0	1	0	0						0	1	0	0	1	0	0	1	0	0	1	0	0	0	1	0	0		0	0	0	1	0			2012	2013	2013			54	1	0	0
UCSC-N338MAAN28	0	1					0	0	0	1						0	1	0	0	1	0	0	0	0	1	1	0	0	1	0	0	0		0	0	1	0	0			2002					74	0	0	0
UCSC-N339MARA68	0	0					0	0	0	1						0	0	1	0	0	1	0	1	0	0	1	0	0	0	1	0	0		0	0	0	1	0			2010	2010	2010			42	0	1	0
UCSC-N33ARGI30	1	1					0	0	0	1						0	0	1	0	0	1	0	0	0	1	0	1	0	0	0	1	0	0	0	1	0	0	1			2001					71	0	0	0
UCSC-N340MAAN43	0	1					0	0	0	1						0	0	0	1	0	0	1	0	0	1	0	0	1	1	0	0	0		1	0	0	0	0			2005					62	0	0	0
UCSC-N341MAMA40	1	1					0	0	0	1						0	0	1	0	0	1	0	0	0	1	1	0	0	0	1	0	0	0	0	1	0	0	0			2004	2004		2008		64	0	0	0
UCSC-N342MAMA69	0	0					0	0	0	1						0	1	0	0	0	1	0	0	0	1	0	1	0	0	1	0	0		0	1	0	0	1			2000					31	0	0	0
UCSC-N344MAAN41	0	1					0	1	0	0						0	1	0	0	0	1	0	1	0	0	1	0	0	0	1	0	0		0	0	0	1	0			2009	2009	2009			68	0	1	0
UCSC-N345MAFA68	0	0					0	0	0	1						0	1	0	0	0	1	0	0	0	1	0	0	1	1	0	0	0		0	0	1	0	0			2000					32	0	0	0
UCSC-N346MACA35	0	1					0	0	0	1						0	0	1	0	0	1	0	0	1	0	0	1	0	0	0	0	1		0	1	0	0	1			2012	2012	2013	2013		77	0	0	1
UCSC-N347MAEM83	0	0					0	0	0	1						0	0	0	1	0	0	1	0	0	1	0	0	1	1	0	0	0		1	0	0	0	0			2012					29	0	0	0
UCSC-N348MECE58	1	1					0	0	0	1						0	0	1	0	0	1	0	0	1	0	1	0	0	0	0	0	1	1	0	1	0	0	1			2013	2013	2013	2013		55	0	1	0
UCSC-N349MEAN50	0	0					0	0	0	1						0	1	0	0	1	0	0	1	0	0	1	0	0	0	1	0	0		0	1	0	0	1			2007	2007	2007			57	1	0	0
UCSC-N34ASMA50	1	0					0	0	0	1						0	0	1	0	0	1	0	1	0	0	1	0	0	0	0	0	1	1	0	0	0	1	0			2011	2011	2012	2012		61	0	1	0
UCSC-N350MEMA84	0	1					0	0	0	1						0	1	0	0	1	0	0	1	0	0	0	1	0	0	0	0	1		0	1	0	0	1			2010	2011	2011			26	0	1	0
UCSC-N351MEMA36	0	1					0	0	0	1						0	0	0	1	0	0	1	0	0	1	0	0	1	1	0	0	0		1	0	0	0	0			2013					77	0	0	0
UCSC-N352MEMA47	0	1					0	0	0	1						0	0	1	0	0	1	0	1	0	0	1	0	0	0	1	0	0		0	1	0	0	1			2008	2008	2009			61	0	1	0
UCSC-N353MIUL53	1	1					0	0	0	1						0	1	0	0	0	1	0	0	1	0	0	1	0	0	0	0	1	0	0	1	0	0	1			2012	2012		2012		59	0	0	1
UCSC-N354MICA57	0	1					0	0	0	1						0	1	0	0	1	0	0	1	0	0	1	0	0	0	1	0	0		0	0	0	1	0			2011	2011	2012			54	1	0	0
UCSC-N355MIVI29	1	1					0	0	0	1						0	0	1	0	0	1	0	1	0	0	1	0	0	1	0	0	0	1	0	1	0	0	1			2006	2006	2007	2008		77	0	1	0
UCSC-N356MIGI39	0	0					0	0	0	1						0	1	0	0	1	0	0	0	0	1	1	0	0	0	1	0	0		0	1	0	0	0			2001					62	0	0	0
UCSC-N357MIGI58	0	0					0	0	1	0						0	0	1	0	0	1	0	1	0	0	1	0	0	0	1	0	0		0	0	0	1	0			2011	2012	2012			53	0	1	0
UCSC-N358MIGI51	0	0					0	0	0	1						0	1	0	0	1	0	0	1	0	0	1	0	0	0	1	0	0		0	1	0	0	1			2008	2008	2008			57	1	0	0
UCSC-N359MODE73	1	1					0	0	0	1						0	0	1	0	0	1	0	0	0	1	1	0	0	1	0	0	0	0	0	1	0	0	1			2000					27	0	0	0
UCSC-N35AZLA75	0	1					0	0	0	1						0	1	0	0	0	1	0	0	0	1	1	0	0	0	1	0	0		0	0	1	0	0			2001					26	0	0	0
UCSC-N360MOMA66	0	1					0	0	0	1						0	1	0	0	0	1	0	0	0	1	0	1	0	1	0	0	0		0	1	0	0	1			2000					34	0	0	0
UCSC-N361MOSI36	0	1					0	0	0	1						0	0	0	1	1	0	0	0	0	1	0	0	1	1	0	0	0		1	0	0	0	0			2005					69	0	0	0
UCSC-N362MOAL60	0	1					0	0	0	1						0	1	0	0	0	1	0	1	0	0	1	0	0	0	1	0	0		0	1	0	0	1			2009	2009	2009			49	0	1	0
UCSC-N363MOTE27	0	1					0	0	0	1						0	1	0	0	0	0	1	1	0	0	1	0	0	0	1	0	0		0	1	0	0	1			2004	2004	2004	2006		77	0	0	0
UCSC-N364MOSI74	0	1					0	0	0	1						0	1	0	0	1	0	0	1	0	0	1	0	0	1	0	0	0		0	1	0	0	1			2007	2007	2008			33	1	0	0
UCSC-N365MOLE55	0	0					0	0	0	1						0	0	0	1	0	0	1	0	0	1	0	0	1	1	0	0	0		1	0	0	0	0			2013			2015		58	0	0	0
UCSC-N366MOGI72	0	1					0	0	0	1						0	1	0	0	0	1	0	1	0	0	1	0	0	0	1	0	0		0	0	1	0	0			2009	2009	2010			37	1	0	0
UCSC-N367MOSI31	1	1					0	0	0	1						0	1	0	0	0	1	0	0	0	1	1	0	0	1	0	0	0	0	0	0	1	0	0			2000					69	0	0	0
UCSC-N368MOAB05	0	0					0	0	0	1						0	1	0	0	1	0	0	0	0	1	1	0	0	1	0	0	0		0	0	1	0	0			2001					28	0	0	0
UCSC-N369MUAG34	0	1					0	0	0	1						0	1	0	0	1	0	0	1	0	0	1	0	0	0	1	0	0		0	1	0	0	1			2010	2010	2010			76	0	1	0
UCSC-N36BADA78	0	0					0	0	0	1						0	1	0	0	0	1	0	1	0	0	1	0	0	0	1	0	0		0	0	1	0	0			2013	2013	2013			35	1	0	0
UCSC-N370NAGI55	1	0					0	0	0	1						0	0	1	0	1	0	0	1	0	0	1	0	0	0	0	0	1	1	0	1	0	0	1			2012	2012		2012		57	1	0	0
UCSC-N371NACA40	0	1					0	0	0	1						0	1	0	0	0	1	0	0	0	1	1	0	0	1	0	0	0		0	1	0	0	1			2000					60	0	0	0
UCSC-N372NADA36	1	0					0	0	0	1						0	0	0	1	0	0	1	0	0	1	0	0	1	0	1	0	0	0	1	0	0	0	0			2004	2004		2004		68	0	0	0
UCSC-N373NAAL38	0	1					0	0	0	1						0	1	0	0	1	0	0	1	0	0	1	0	0	0	1	0	0		0	0	0	1	0			2007	2008	2008	2011		69	0	1	0
UCSC-N374NECA57	1	1					0	0	0	1						0	1	0	0	0	1	0	1	0	0	1	0	0	0	0	0	1	1	0	1	0	0	1			2010	2010	2011	2011		53	0	1	0
UCSC-N375NEOL43	0	1					0	0	0	1						0	1	0	0	1	0	0	1	0	0	0	1	0	1	0	0	0		0	0	1	0	0			2012	2012	2012			69	0	1	0
UCSC-N376NEMA59	0	1					0	1	0	0						0	1	0	0	0	1	0	1	0	0	1	0	0	0	1	0	0		0	0	0	1	0			2011	2011	2011			52	0	1	0
UCSC-N377NIMA46	0	1					0	0	0	1						0	1	0	0	0	1	0	1	0	0	1	0	0	0	1	0	0		0	1	0	0	1			2009	2009	2009	2010		63	0	1	0
UCSC-N378NIMA49	1	1					0	0	0	1						0	0	1	0	0	1	0	0	0	1	0	0	1	1	0	0	0	0	0	0	1	0	0			2000					51	0	0	0
UCSC-N379NIBR62	0	0					0	0	0	1						0	1	0	0	1	0	0	0	0	1	1	0	0	1	0	0	0		0	0	0	1	0			2000					38	0	0	0
UCSC-N37BAAS53	0	1					0	0	0	1						0	1	0	0	1	0	0	1	0	0	1	0	0	0	1	0	0		0	0	1	0	0			2009	2009	2009			56	1	0	0
UCSC-N380NORO47	0	0					0	0	0	1						0	0	1	0	0	1	0	0	0	1	1	0	0	0	1	0	0		0	0	0	1	0			2006	2006	2006			59	0	0	0
UCSC-N381NOAL40	0	0					0	0	0	1						0	1	0	0	1	0	0	1	0	0	1	0	0	0	1	0	0		0	0	1	0	0			2011	2011	2011			71	1	0	0
UCSC-N383OMLA61	0	1					0	0	0	1						0	1	0	0	1	0	0	1	0	0	1	0	0	1	0	0	0		0	1	0	0	0			2011	2012	2012	2015		50	1	0	0
UCSC-N384ONCA40	0	1					0	0	0	1						0	0	1	0	0	1	0	1	0	0	0	1	0	0	1	0	0		0	1	0	0	1			2012	2012	2012			72	0	0	1
UCSC-N385ONFI23	1	0					0	0	0	1						0	1	0	0	0	0	1	0	0	1	0	1	0	1	0	0	0	1	0	1	0	0	1			2001			2002		78	0	0	0
UCSC-N386ORAN63	1	0					0	0	0	1						0	0	1	0	0	1	0	0	1	0	1	0	0	0	0	0	1	1	0	0	0	1	0			2010	2010	2010	2011		47	0	1	0
UCSC-N387OREL33	1	0					0	0	0	1						0	1	0	0	1	0	0	1	0	0	0	1	0	0	0	0	1	1	0	1	0	0	1			2011	2011	2012	2012		78	0	1	0
UCSC-N388ORRO64	0	1					0	0	0	1						0	0	1	0	0	1	0	0	0	1	1	0	0	0	1	0	0		0	0	1	0	0			2001					37	0	0	0
UCSC-N389PAMA81	0	1					0	0	0	1						0	0	1	0	0	1	0	0	0	1	1	0	0	0	1	0	0		0	1	0	0	1			2005	2005	2005			24	0	0	0
UCSC-N38BAUG72	0	0					0	0	0	1						0	1	0	0	1	0	0	1	0	0	1	0	0	0	1	0	0		0	1	0	0	0			2008	2008	2008			36	1	0	0
UCSC-N390PAMA34	0	1					0	0	0	1						0	0	1	0	0	1	0	1	0	0	0	1	0	1	0	0	0		0	1	0	0	1			2011	2011				77	0	0	1
UCSC-N391PAGR41	0	1					0	0	0	1						0	0	1	0	0	1	0	1	0	0	1	0	0	0	1	0	0		0	1	0	0	1			2012	2012	2013			71	0	1	0
UCSC-N392PADA71	1	0					0	0	0	1						0	0	0	1	0	0	1	0	0	1	0	0	1	1	0	0	0	0	1	0	0	0	0			2000					29	0	0	0
UCSC-N393PAGA72	0	1					0	0	0	1						0	1	0	0	1	0	0	1	0	0	1	0	0	0	1	0	0		0	0	1	0	0			2002					30	1	0	0
UCSC-N394PASA25	0	0					0	0	0	1						0	1	0	0	0	0	1	0	0	1	1	0	0	1	0	0	0		0	1	0	0	1			2003					78	0	0	0
UCSC-N395PALU45	1	1					0	0	0	1						0	0	1	0	0	1	0	0	0	1	0	1	0	0	0	0	1	1	0	1	0	0	1			2001					56	0	0	0
UCSC-N396PAMA30	1	1					0	0	0	1						0	0	1	0	1	0	0	0	1	0	1	0	0	0	0	0	1	1	0	0	1	0	0			2011					81	0	1	0
UCSC-N397PAAN60	0	0					0	0	0	1						0	1	0	0	1	0	0	1	0	0	1	0	0	1	0	0	0		0	0	1	0	0			2013	2014	2014			53	1	0	0
UCSC-N398PAGI52	0	0					0	0	0	1						0	1	0	0	1	0	0	0	0	1	1	0	0	0	1	0	0		0	0	1	0	0			2002					50	0	0	0
UCSC-N399PADO47	0	0					0	0	0	1						0	0	1	0	0	1	0	0	0	1	0	0	1	1	0	0	0		0	1	0	0	1			2001					54	0	0	0
UCSC-N39BARA61	0	0					0	0	0	1						0	1	0	0	1	0	0	1	0	0	1	0	0	0	1	0	0		0	0	1	0	0			2006	2006	2007			45	1	0	0
UCSC-N3ABPA45	0	1					0	0	0	1						0	0	1	0	0	1	0	1	0	0	0	1	0	0	1	0	0		0	1	0	0	1			2002	2002	2003			57	0	1	0
UCSC-N400PAGI66	0	1					0	0	0	1						0	0	1	0	0	1	0	0	1	0	1	0	0	0	1	0	0		0	0	1	0	0			2008	2008	2008			42	0	1	0
UCSC-N402PAAL56	0	0					0	0	0	1						0	1	0	0	0	1	0	1	0	0	1	0	0	0	1	0	0		0	0	0	1	0			2011	2011	2011			55	0	1	0
UCSC-N403PAGI55	1	0					0	0	0	1						0	0	1	0	1	0	0	0	0	1	0	0	1	1	0	0	0	0	0	1	0	0	1			2005					50	0	0	0
UCSC-N404PAON36	1	0					0	0	0	1						0	1	0	0	1	0	0	0	0	1	1	0	0	0	1	0	0	0	0	1	0	0	1			2000			2003		64	0	0	0
UCSC-N405PACH83	0	1					0	0	0	1						0	1	0	0	1	0	0	1	0	0	1	0	0	0	1	0	0		0	1	0	0	1			2011	2011	2011			28	1	0	0
UCSC-N406PAMA33	0	1					0	0	0	1						0	1	0	0	1	0	0	1	0	0	1	0	0	0	1	0	0		0	0	1	0	0			2006	2006	2007			73	1	0	0
UCSC-N407PAFE34	0	0					0	0	0	1						0	1	0	0	1	0	0	0	0	1	0	1	0	1	0	0	0		0	0	0	1	0			2001					67	0	0	0
UCSC-N408PAMA34	1	1					0	0	0	1						0	0	0	1	1	0	0	0	1	0	1	0	0	0	1	0	0	0	1	0	0	0	0			2007	2007				73	0	0	0
UCSC-N409PEVI68	0	1					0	0	0	1						0	1	0	0	1	0	0	1	0	0	1	0	0	0	1	0	0		0	0	1	0	0			2004	2004	2004			36	1	0	0
UCSC-N40BACO61	1	1					0	0	0	1						0	1	0	0	0	1	0	0	1	0	0	1	0	0	0	0	1	1	0	1	0	0	1			2009	2009	2009	2010		48	0	0	1
UCSC-N411PEPI50	0	0					0	0	0	1						0	0	0	1	0	0	1	0	0	1	0	0	1	0	1	0	0		1	0	0	0	0			2013					63	0	0	0
UCSC-N412PEIT34	1	1					0	0	0	1						0	0	0	1	0	0	1	0	0	1	0	0	1	1	0	0	0	0	1	0	0	0	0			2005					71	0	0	0
UCSC-N413PEAN51	0	1					0	0	0	1						0	1	0	0	0	1	0	1	0	0	1	0	0	0	1	0	0		0	0	0	1	0			2011	2011	2011			60	0	1	0
UCSC-N414PERO74	0	1					0	0	0	1						0	0	0	1	0	0	1	0	0	1	0	0	1	1	0	0	0		1	0	0	0	0			2012					38	0	0	0
UCSC-N415PENA69	1	1					0	0	0	1						0	1	0	0	0	1	0	0	0	1	1	0	0	1	0	0	0	1	0	0	1	0	0			2002			2003		33	0	0	0
UCSC-N416PHSU52	0	1					0	1	0	0						0	1	0	0	0	1	0	1	0	0	1	0	0	0	1	0	0		0	1	0	0	1			2012	2012	2013			60	0	1	0
UCSC-N417PIGI74	1	1					0	0	0	1						0	0	1	0	0	1	0	1	0	0	1	0	0	0	0	0	1	0	0	0	0	1	0			2013	2013	2013	2013		39	0	1	0
UCSC-N418PIER45	1	0					0	0	0	1						0	1	0	0	1	0	0	1	0	0	0	1	0	0	0	0	1	1	0	1	0	0	1			2011	2011	2012	2012		66	0	1	0
UCSC-N419PIRA45	0	0					0	0	0	1						0	0	1	0	0	1	0	1	0	0	1	0	0	0	1	0	0		0	1	0	0	1			2011	2011	2011			66	0	1	0
UCSC-N41BAEU34	1	1					0	0	0	1						0	1	0	0	0	1	0	0	0	1	1	0	0	1	0	0	0	0	0	0	0	1	0			2001					67	0	0	0
UCSC-N420PITE39	0	1					0	0	0	1						0	1	0	0	1	0	0	1	0	0	1	0	0	0	1	0	0		0	0	1	0	0			2011	2011	2011			72	1	0	0
UCSC-N421PIGI37	0	1					0	0	0	1						0	1	0	0	1	0	0	1	0	0	1	0	0	0	1	0	0		0	0	1	0	0			2008	2008	2008			71	1	0	0
UCSC-N422PIAL41	0	0					0	0	0	1						0	1	0	0	0	1	0	1	0	0	1	0	0	0	1	0	0		0	0	1	0	0			2007	2007	2007	2009		66	0	1	0
UCSC-N423PINA62	0	0					0	0	0	1						0	1	0	0	0	1	0	1	0	0	1	0	0	0	1	0	0		0	0	1	0	0			2008	2008	2008			46	1	0	0
UCSC-N424PIPI32	1	1					0	0	0	1						0	1	0	0	0	1	0	1	0	0	1	0	0	0	0	0	1	1	0	0	0	1	0			2010	2010	2010	2011		78	0	1	0
UCSC-N425PIMA57	0	0					0	0	0	1						0	0	0	1	0	0	1	0	0	1	0	0	1	1	0	0	0		1	0	0	0	0			2009			2014		52	0	0	0
UCSC-N426PIAN66	0	1					0	0	0	1						0	0	1	0	0	1	0	0	0	1	1	0	0	0	1	0	0		0	0	1	0	0			2003	2003	2003			37	0	0	0
UCSC-N427PIGI40	0	0					0	0	0	1						0	0	1	0	0	1	0	0	0	1	0	1	0	0	1	0	0		0	1	0	0	1			2001					61	0	0	0
UCSC-N429POFR42	1	0					0	0	0	1						0	0	0	1	0	0	1	0	0	1	0	0	1	1	0	0	0	0	1	0	0	0	0			2013					71	0	0	0
UCSC-N42BASA57	0	0					0	0	0	1						0	0	1	0	0	1	0	1	0	0	1	0	0	0	1	0	0		0	1	0	0	1			2007	2007	2007			50	0	1	0
UCSC-N430POVE35	0	1					0	0	0	1						0	1	0	0	1	0	0	0	0	1	1	0	0	0	1	0	0		0	1	0	0	1			2001					66	0	0	0
UCSC-N431PONI47	0	0					0	0	0	1						0	1	0	0	1	0	0	1	0	0	1	0	0	0	1	0	0		0	0	1	0	0			2007	2007	2007			60	1	0	0
UCSC-N432PORI56	0	1					0	0	0	1						0	0	0	1	0	0	1	0	0	1	0	0	1	1	0	0	0		1	0	0	0	0			2013					57	0	0	0
UCSC-N433POPA43	0	1					0	0	0	1						0	1	0	0	1	0	0	1	0	0	1	0	0	0	1	0	0		0	0	1	0	0			2007	2007	2008			64	1	0	0
UCSC-N434POLU71	0	1					0	0	0	1						0	1	0	0	1	0	0	1	0	0	1	0	0	0	1	0	0		0	1	0	0	0			2003	2003				32	1	0	0
UCSC-N435POPI67	0	0					0	0	0	1						0	1	0	0	0	1	0	1	0	0	1	0	0	0	1	0	0		0	1	0	0	1			2010	2010	2010			43	0	1	0
UCSC-N436POCA34	0	1					0	0	0	1						0	0	0	1	0	0	1	0	0	1	0	0	1	1	0	0	0		1	0	0	0	0			2005					71	0	0	0
UCSC-N437POEL43	1	0					0	0	0	1						0	1	0	0	0	1	0	1	0	0	1	0	0	0	1	0	0	1	0	1	0	0	1			2010	2010	2010	2012		67	0	1	0
UCSC-N438PRLE59	0	1					0	0	0	1						0	1	0	0	0	0	1	0	0	1	0	1	0	0	1	0	0		0	1	0	0	1			2003			2004		44	0	0	0
UCSC-N439PRLE59	0	1					0	0	0	1						0	1	0	0	0	0	1	1	0	0	0	1	0	0	1	0	0		0	1	0	0	1			2003			2004		44	0	0	0
UCSC-N43BASA57	0	0					0	0	0	1						0	0	1	0	0	1	0	1	0	0	1	0	0	0	1	0	0		0	1	0	0	1			2007	2007	2007			50	0	1	0
UCSC-N440PRTE43	1	1					0	0	0	1						0	1	0	0	1	0	0	1	0	0	1	0	0	0	1	0	0	0	0	0	1	0	0			2008	2008	2009			65	1	0	0
UCSC-N441PRCL30	0	0					0	0	0	1						0	1	0	0	1	0	0	0	1	0	1	0	0	0	1	0	0		0	1	0	0	1			2008	2008	2008			78	0	1	0
UCSC-N442PRAN73	0	0					0	0	0	1						0	1	0	0	1	0	0	1	0	0	1	0	0	0	1	0	0		0	1	0	0	0			2008	2008	2008			35	1	0	0
UCSC-N443PRMA59	0	1					0	0	0	1						0	1	0	0	1	0	0	1	0	0	0	1	0	0	0	0	1		0	1	0	0	1			2010	2010	2010	2012		51	0	1	0
UCSC-N444PRMO55	1	1					0	1	0	0						0	1	0	0	0	1	0	1	0	0	0	1	0	0	1	0	0	0	0	1	0	0	1			2008	2008	2008	2012		53	0	1	0
UCSC-N445PUGI44	1	0					0	0	0	1						0	0	0	1	0	0	1	0	0	1	0	0	1	1	0	0	0	1	1	0	0	0	0			2013					69	0	0	0
UCSC-N446PUFO63	0	0					0	0	0	1						0	0	0	1	1	0	0	1	0	0	1	0	0	0	1	0	0		0	1	0	0	0			2004	2004	2004			41	1	0	0
UCSC-N447PURI56	0	1					0	0	0	1						0	0	0	1	0	0	1	0	0	1	0	0	1	1	0	0	0		1	0	0	0	0			2012					56	0	0	0
UCSC-N448PUFE31	0	0					0	0	0	1						0	0	0	1	0	1	0	0	0	1	1	0	0	0	1	0	0		0	0	0	1	0			2000					69	0	0	0
UCSC-N449PUBO38	0	1					0	0	0	1						0	0	1	0	1	0	0	1	0	0	1	0	0	0	1	0	0		0	1	0	0	1			2010	2011		2012		72	0	1	0
UCSC-N44BAMA76	0	0					0	0	0	1						0	1	0	0	0	1	0	0	1	0	1	0	0	0	1	0	0		0	0	1	0	0			2009	2009	2010			33	0	1	0
UCSC-N450RABE39	0	0					0	0	0	1						0	1	0	0	1	0	0	1	0	0	1	0	0	0	1	0	0		0	0	1	0	0			2006	2006	2006			67	1	0	0
UCSC-N451RAMA45	0	0					0	0	0	1						0	0	0	1	0	0	1	0	0	1	0	0	1	1	0	0	0		1	0	0	0	0			2013					68	0	0	0
UCSC-N452RAFR86	0	1					0	0	0	1						0	1	0	0	0	1	0	1	0	0	1	0	0	0	1	0	0		0	0	1	0	0			2011	2011	2011	2015		25	1	0	0
UCSC-N453REPR43	1	0					0	0	0	1						0	1	0	0	0	0	1	0	0	1	0	1	0	1	0	0	0	0	0	1	0	0	1			2000					57	0	0	0
UCSC-N454RENO20	0	1					0	0	0	1						0	0	0	1	0	0	1	1	0	0	1	0	0	1	0	0	0		1	0	0	0	0			2002					82	0	0	0
UCSC-N455REMA92	0	1					0	0	0	1						0	0	0	1	0	0	1	0	0	1	0	0	1	0	1	0	0		1	0	0	0	0			2013					21	0	0	0
UCSC-N456REAL45	0	0					0	0	0	1						0	1	0	0	1	0	0	1	0	0	0	1	0	0	1	0	0		0	1	0	0	1			2012	2012	2012			67	0	1	0
UCSC-N457RERA42	0	0					0	0	0	1						0	0	0	1	0	0	1	0	0	1	0	0	1	0	0	1	0		1	0	0	0	0			2013					71	0	0	0
UCSC-N458REFI49	0	0					0	0	0	1						0	1	0	0	1	0	0	1	0	0	1	0	0	0	1	0	0		0	0	1	0	0			2012	2012	2013			63	1	0	0
UCSC-N459RIAP64	0	1					0	0	0	1						0	0	0	1	0	0	1	0	0	1	0	0	1	0	1	0	0		1	0	0	0	0			2001					37	0	0	0
UCSC-N45BASE41	0	0					0	0	0	1						0	0	0	1	0	0	1	0	0	1	0	0	1	0	1	0	0		1	0	0	0	0			2013					72	0	0	0
UCSC-N460RIDO37	0	0					0	0	0	1						0	1	0	0	1	0	0	1	0	0	1	0	0	0	0	0	1		0	0	0	1	0			2008					71	0	1	0
UCSC-N461RIGI74	0	0					0	0	0	1						0	1	0	0	1	0	0	1	0	0	1	0	0	1	0	0	0		0	1	0	0	0			2006	2006	2007			32	1	0	0
UCSC-N462RIMA38	1	1					0	0	0	1						0	0	1	0	0	1	0	0	1	0	0	1	0	0	0	0	1	0	0	1	0	0	1			2012	2012		2012		74	0	0	1
UCSC-N463RIMA31	0	1					0	0	0	1						0	1	0	0	1	0	0	1	0	0	1	0	0	1	0	0	0		0	1	0	0	1			2007	2007	2007			76	0	1	0
UCSC-N464RICI75	0	1					0	0	0	1						0	0	1	0	0	1	0	1	0	0	0	1	0	0	1	0	0		0	1	0	0	1			2012	2012	2012			37	0	1	0
UCSC-N465RITO41	0	1					0	0	0	1						0	1	0	0	0	0	1	0	0	1	1	0	0	0	1	0	0		0	1	0	0	1			2000			2002		59	0	0	0
UCSC-N466RORA77	0	0					0	0	0	1						0	0	1	0	0	0	1	1	0	0	1	0	0	0	1	0	0		0	1	0	0	1			2012	2012	2012			35	0	0	0
UCSC-N467ROMA35	0	0					0	0	0	1						0	1	0	0	1	0	0	0	0	1	1	0	0	1	0	0	0		0	0	1	0	0			2005	2005	2005			70	0	0	0
UCSC-N468ROLU51	0	0					0	0	0	1						0	1	0	0	1	0	0	1	0	0	1	0	0	0	1	0	0		0	1	0	0	0			2004	2004	2004			53	1	0	0
UCSC-N469ROLU58	0	1					0	0	0	1						0	1	0	0	0	1	0	0	1	0	1	0	0	0	1	0	0		0	0	1	0	0			2010	2010	2010	2011		52	0	1	0
UCSC-N46BERO29	0	0					0	0	0	1						0	1	0	0	1	0	0	1	0	0	1	0	0	0	1	0	0		0	0	1	0	0			2004	2004	2005			75	1	0	0
UCSC-N471ROGI82	0	1					0	0	0	1						0	0	1	0	1	0	0	1	0	0	1	0	0	0	1	0	0		0	0	1	0	0			2006	2006	2006			24	1	0	0
UCSC-N472ROAL53	0	0					0	0	0	1						0	1	0	0	1	0	0	1	0	0	1	0	0	1	0	0	0		0	0	1	0	0			2007	2007				54	1	0	0
UCSC-N473ROEM30	1	0					0	0	0	1						0	1	0	0	0	1	0	0	1	0	1	0	0	0	0	0	1	1	0	1	0	0	1			2008	2008		2008		78	0	0	1
UCSC-N474ROPA43	0	1					0	0	0	1						0	1	0	0	1	0	0	0	1	0	0	1	0	0	0	0	1		0	1	0	0	1			2012					69	0	0	1
UCSC-N475RORI43	0	0					0	0	0	1						0	0	0	1	0	0	1	0	0	1	0	0	1	1	0	0	0		1	0	0	0	0			2010			2015		67	0	0	0
UCSC-N476ROLU54	0	0					0	0	0	1						0	1	0	0	1	0	0	1	0	0	1	0	0	0	1	0	0		0	0	1	0	0			2012	2012				58	1	0	0
UCSC-N477ROFR79	0	0					0	0	0	1						0	1	0	0	1	0	0	1	0	0	1	0	0	0	1	0	0		0	1	0	0	1			2009	2009	2009			30	1	0	0
UCSC-N478ROVA81	0	1					0	0	0	1						0	1	0	0	1	0	0	1	0	0	0	1	0	0	1	0	0		0	1	0	0	1			2008	2008	2008			27	0	1	0
UCSC-N479ROFR60	0	0					0	0	0	1						0	0	1	0	0	1	0	1	0	0	0	1	0	0	1	0	0		0	1	0	0	1			2008	2008	2009			48	0	1	0
UCSC-N47BEAL42	0	0					0	0	0	1						0	1	0	0	0	0	1	1	0	0	0	0	1	0	1	0	0		0	1	0	0	1			2013	2013		2015		71	0	0	0
UCSC-N480ROMA48	0	1					0	0	0	1						0	0	1	0	0	1	0	1	0	0	1	0	0	0	1	0	0		0	1	0	0	1			2013	2013	2014			65	0	1	0
UCSC-N481RUAN24	0	1					0	0	0	1						0	1	0	0	0	0	1	1	0	0	0	1	0	1	0	0	0		0	1	0	0	0			2001					77	0	0	0
UCSC-N482SANA57	0	1					0	0	0	1						0	1	0	0	1	0	0	1	0	0	0	1	0	0	1	0	0		0	1	0	0	1			2003	2003	2004			46	0	1	0
UCSC-N483SAWA63	1	0					0	0	0	1						0	0	1	0	0	1	0	0	1	0	1	0	0	0	0	0	1	1	0	1	0	0	1			2011	2011	2011	2011		48	0	1	0
UCSC-N484SARI38	1	1					0	0	0	1						0	1	0	0	1	0	0	0	0	1	1	0	0	1	0	0	0	1	0	0	1	0	0			2008			2009		70	0	0	0
UCSC-N485SAFE65	0	0					0	0	0	1						0	0	1	0	0	1	0	1	0	0	0	1	0	0	1	0	0		0	1	0	0	1			2006	2006		2012		41	0	1	0
UCSC-N486SAEM48	0	0					0	0	0	1						0	0	0	1	1	0	0	0	0	1	1	0	0	0	1	0	0		0	0	1	0	0			2000	2000				52	0	0	0
UCSC-N487SAAN22	1	1					0	0	0	1						0	1	0	0	1	0	0	1	0	0	0	1	0	0	0	0	1	1	0	1	0	0	1			2012	2012	2012	2012		90	0	1	0
UCSC-N488SASE61	1	0					0	0	0	1						0	0	1	0	0	1	0	1	0	0	1	0	0	0	0	0	1	1	0	1	0	0	1			2009	2009	2009	2009		48	0	1	0
UCSC-N489SAPI38	0	0					0	0	0	1						0	0	1	0	1	0	0	1	0	0	1	0	0	0	1	0	0		0	0	1	0	0			2012	2012				74	1	0	0
UCSC-N48BECO40	1	1					0	0	0	1						0	0	1	0	0	1	0	0	0	1	1	0	0	0	1	0	0	1	0	1	0	0	1			2005	2005	2005	2006		65	0	0	0
UCSC-N490SASI43	0	0					0	0	0	1						0	1	0	0	1	0	0	0	1	0	1	0	0	0	1	0	0		0	1	0	0	0			2011	2011	2011			68	0	1	0
UCSC-N491SAAS30	0	1					0	0	0	1						0	0	0	1	0	1	0	0	0	1	0	0	1	1	0	0	0		1	0	0	0	0			2001					71	0	0	0
UCSC-N492SALO32	1	0					0	0	0	1						0	0	1	0	0	1	0	1	0	0	1	0	0	1	0	0	0	0	0	1	0	0	1			2010	2010		2010		78	0	1	0
UCSC-N493SAAU41	0	1					0	0	0	1						0	1	0	0	1	0	0	1	0	0	1	0	0	0	1	0	0		0	1	0	0	0			2009	2010	2010			68	1	0	0
UCSC-N494SARI40	0	1					0	0	0	1						0	0	0	1	0	0	1	0	0	1	0	0	1	1	0	0	0		1	0	0	0	0			2013					73	0	0	0
UCSC-N495SAMA59	0	0					0	0	0	1						0	1	0	0	1	0	0	1	0	0	1	0	0	0	1	0	0		0	1	0	0	0			2010					51	1	0	0
UCSC-N496SAMA53	0	1					0	0	0	1						0	1	0	0	0	1	0	1	0	0	1	0	0	0	1	0	0		0	0	1	0	0			2001					48	1	0	0
UCSC-N497SAGU37	0	1					0	0	0	1						0	1	0	0	1	0	0	1	0	0	1	0	0	0	1	0	0		0	0	1	0	0			2011	2011	2011			74	1	0	0
UCSC-N498SAMA47	0	1					0	0	0	1						0	1	0	0	1	0	0	1	0	0	1	0	0	0	1	0	0		0	0	1	0	0			2008	2008	2009			61	1	0	0
UCSC-N499SAVI40	0	0					0	0	0	1						0	0	0	1	1	0	0	1	0	0	1	0	0	0	1	0	0		0	1	0	0	0			2005	2005	2006			65	1	0	0
UCSC-N49BEMA64	0	1					0	0	0	1						0	1	0	0	1	0	0	1	0	0	0	1	0	0	1	0	0		0	1	0	0	0			2010	2011	2011			46	1	0	0
UCSC-N4ACRO40	0	0					0	0	0	1						0	0	0	1	0	1	0	0	0	1	1	0	0	0	1	0	0		0	0	1	0	0			2003	2003	2003			63	0	0	0
UCSC-N500SACO46	0	1					0	0	0	1						0	1	0	0	0	1	0	0	0	1	0	0	1	1	0	0	0		0	0	0	1	0			2000					54	0	0	0
UCSC-N501SBGI37	0	1					0	0	0	1						0	0	1	0	0	1	0	1	0	0	1	0	0	1	0	0	0		0	1	0	0	1			2003	2003	2003	2008		66	0	1	0
UCSC-N502SCGE38	0	0					0	0	0	1						0	1	0	0	1	0	0	1	0	0	1	0	0	0	1	0	0		0	0	1	0	0			2011	2011	2011			73	1	0	0
UCSC-N504SCSI64	0	0					0	0	0	1						0	1	0	0	1	0	0	1	0	0	1	0	0	1	0	0	0		0	1	0	0	1			2011			2013		47	1	0	0
UCSC-N505SCMA40	0	1					0	0	0	1						0	0	0	1	0	0	1	0	0	1	0	0	1	0	1	0	0		1	0	0	0	0			2013					73	0	0	0
UCSC-N506SCFE37	0	0					0	0	0	1						0	0	0	1	0	0	1	0	0	1	0	0	1	1	0	0	0		1	0	0	0	0			2013					76	0	0	0
UCSC-N507SCVI45	1	0					0	0	0	1						0	0	1	0	0	1	0	0	1	0	0	1	0	0	1	0	0	1	0	1	0	0	1			2012	2012	2012	2013		67	0	0	1
UCSC-N508SCAN47	1	0					0	0	0	1						0	0	1	0	0	1	0	1	0	0	1	0	0	0	1	0	0	1	0	1	0	0	1			2012	2012	2012	2013		65	0	1	0
UCSC-N509SCEL33	0	0					0	0	0	1						0	1	0	0	0	1	0	1	0	0	1	0	0	1	0	0	0		0	0	0	1	0			2011	2011	2011			78	0	1	0
UCSC-N50BEEP30	0	1					0	0	0	1						0	1	0	0	1	0	0	0	0	1	1	0	0	0	1	0	0		0	1	0	0	0			2003	2003	2003	2005		73	0	0	0
UCSC-N510SCDO24	1	0					0	0	0	1						0	1	0	0	0	1	0	1	0	0	1	0	0	0	1	0	0	0	0	1	0	0	0			2007	2007	2008			83	0	1	0
UCSC-N511SCFR67	0	1					0	0	0	1						0	1	0	0	0	1	0	1	0	0	1	0	0	0	1	0	0		0	0	1	0	0			2006	2006	2006			39	1	0	0
UCSC-N512SEST60	0	0					0	0	0	1						0	1	0	0	1	0	0	1	0	0	1	0	0	1	0	0	0		0	0	1	0	0			2005	2005	2006			45	1	0	0
UCSC-N513SEVE32	1	0					0	0	0	1						0	0	1	0	0	1	0	1	0	0	1	0	0	0	0	0	1	1	0	0	0	1	0			2011	2011	2011	2013		79	0	1	0
UCSC-N514SEFI33	0	1					0	0	0	1						0	0	1	0	1	0	0	1	0	0	0	1	0	0	1	0	0		0	1	0	0	1			2012	2012				79	0	1	0
UCSC-N515SEGI55	0	1					0	0	0	1						0	0	0	1	0	0	1	0	0	1	0	0	1	1	0	0	0		1	0	0	0	0			2013					58	0	0	0
UCSC-N516SEPI51	0	0					0	0	0	1						0	0	1	0	1	0	0	1	0	0	0	1	0	0	1	0	0		0	1	0	0	1			2010	2010	2010			59	0	1	0
UCSC-N517SIAN39	0	0					0	1	0	0						0	0	1	0	0	1	0	1	0	0	1	0	0	0	1	0	0		0	1	0	0	1			2011	2011	2011			72	0	1	0
UCSC-N518SITO48	0	0					0	0	0	1						0	1	0	0	0	1	0	0	0	1	1	0	0	1	0	0	0		0	1	0	0	0			2001	2001	2001			53	0	0	0
UCSC-N519SIGA52	0	1					0	0	0	1						0	0	1	0	0	1	0	1	0	0	1	0	0	0	1	0	0		0	0	0	1	0			2012	2012	2012			60	0	1	0
UCSC-N51BEAN39	0	1					0	0	0	1						0	1	0	0	1	0	0	0	0	1	1	0	0	0	1	0	0		0	1	0	0	0			2001					62	0	0	0
UCSC-N520SIMA53	1	0					0	0	0	1						0	0	0	1	0	0	1	0	0	1	0	0	1	1	0	0	0	0	1	0	0	0	0			2001					48	0	0	0
UCSC-N521SIAS44	0	1					0	0	0	1						0	1	0	0	0	1	0	1	0	0	1	0	0	0	1	0	0		0	0	0	1	0			2010	2010	2010			66	0	1	0
UCSC-N522SODO35	0	1					0	0	0	1						0	0	0	1	0	0	1	1	0	0	1	0	0	0	1	0	0		0	0	1	0	0			2001	2001				66	0	0	0
UCSC-N523SOAU61	0	1					0	0	0	1						0	1	0	0	1	0	0	1	0	0	1	0	0	0	1	0	0		0	1	0	0	0			2010					49	1	0	0
UCSC-N524SOMA51	0	0					0	0	0	1						0	0	0	1	0	1	0	1	0	0	1	0	0	0	1	0	0		0	0	0	1	0			2010	2010	2011			59	0	1	0
UCSC-N525SONE29	1	1					0	0	0	1						0	0	0	1	1	0	0	1	0	0	0	0	1	0	1	0	0	1	1	0	0	0	0			2006	2006	2007			77	0	0	0
UCSC-N526SPST36	1	0					0	0	0	1						0	1	0	0	0	0	1	1	0	0	0	1	0	0	1	0	0	1	0	1	0	0	1			2001			2003		65	0	0	0
UCSC-N527SPID32	1	1					0	0	0	1						0	1	0	0	0	1	0	1	0	0	0	1	0	0	1	0	0	0	0	1	0	0	1			2008	2008	2008			76	0	0	1
UCSC-N529SUDO47	0	1					0	0	0	1						0	0	1	0	1	0	0	1	0	0	1	0	0	0	1	0	0		0	0	1	0	0			2005	2005	2006			58	1	0	0
UCSC-N52BEPA51	1	0					0	0	0	1						0	0	0	1	0	0	1	0	0	1	0	0	1	1	0	0	0	0	1	0	0	0	0			2013					62	0	0	0
UCSC-N530TAMA35	1	1					0	0	0	1						0	0	0	1	0	0	1	0	0	1	0	0	1	1	0	0	0	0	1	0	0	0	0			2013					78	0	0	0
UCSC-N531TAOS51	1	0					0	0	0	1						0	0	1	0	1	0	0	1	0	0	1	0	0	0	1	0	0	0	0	1	0	0	1			2011	2011	2011			60	1	0	0
UCSC-N532TAAN43	0	1					0	0	0	1						0	1	0	0	1	0	0	1	0	0	1	0	0	0	1	0	0		0	0	1	0	0			2010	2010	2010			67	1	0	0
UCSC-N533TALU45	0	0					0	0	0	1						0	0	1	0	1	0	0	1	0	0	1	0	0	1	0	0	0		0	1	0	0	1			2001	2002		2002		56	1	0	0
UCSC-N534TAGI58	0	0					0	0	0	1						0	0	1	0	1	0	0	1	0	0	1	0	0	0	1	0	0		0	1	0	0	1			2011	2011	2011			53	1	0	0
UCSC-N535TEGA47	1	1					0	0	0	1						0	0	0	1	0	0	1	0	0	1	0	0	1	1	0	0	0	0	1	0	0	0	0			2013					66	0	0	0
UCSC-N536TEOR57	0	1					0	0	0	1						0	0	0	1	0	0	1	0	0	1	0	0	1	1	0	0	0		1	0	0	0	0			2013			2014		56	0	0	0
UCSC-N537TECO63	0	1					0	0	0	1						0	0	0	1	0	0	1	0	0	1	0	0	1	1	0	0	0		1	0	0	0	0			2005					42	0	0	0
UCSC-N538TEAM61	1	0					0	0	0	1						0	0	1	0	0	1	0	1	0	0	1	0	0	0	0	0	1	1	0	0	1	0	0			2003	2003		2004		42	1	0	0
UCSC-N539TIEL34	0	1					0	0	0	1						0	0	1	0	0	1	0	0	1	0	1	0	0	0	0	0	1		0	0	0	1	0			2009	2009		2009		75	0	0	1
UCSC-N53BE75	0	1					0	0	0	1						0	1	0	0	0	1	0	1	0	0	1	0	0	0	1	0	0		0	0	1	0	0			2006	2006	2006			31	1	0	0
UCSC-N540TOVI37	1	0					0	0	0	1						0	1	0	0	1	0	0	0	1	0	0	1	0	0	0	0	1	1	0	1	0	0	1			2007	2007		2008		70	0	0	1
UCSC-N541TOMA39	0	0					0	0	0	1						0	0	1	0	1	0	0	1	0	0	0	1	0	0	1	0	0		0	1	0	0	1			2009	2009	2010			70	0	1	0
UCSC-N542TOLI26	1	1					0	0	0	1						0	0	0	1	0	0	1	0	1	0	0	1	0	0	1	0	0	1	0	1	0	0	1			2003	2003	2003	2007		77	0	0	0
UCSC-N543TOMA36	0	0					0	0	0	1						0	1	0	0	1	0	0	1	0	0	1	0	0	0	1	0	0		0	1	0	0	1			2003	2003	2004	2008		67	0	1	0
UCSC-N544TOMA49	0	1					0	0	0	1						0	1	0	0	1	0	0	1	0	0	1	0	0	0	1	0	0		0	0	1	0	0			2010	2010	2010			61	1	0	0
UCSC-N545TOFA31	0	1					0	0	0	1						0	1	0	0	1	0	0	1	0	0	1	0	0	0	1	0	0		0	0	1	0	0			2009	2009	2009			78	1	0	0
UCSC-N546TRFE47	0	0					0	0	0	1						0	1	0	0	1	0	0	1	0	0	1	0	0	0	1	0	0		0	0	1	0	0			2010	2010	2010			63	1	0	0
UCSC-N547TRFR46	0	0					0	0	0	1						0	1	0	0	1	0	0	1	0	0	1	0	0	0	1	0	0		0	0	1	0	0			2011	2010	2012			65	1	0	0
UCSC-N548TRCA57	1	0					0	0	0	1						0	0	1	0	1	0	0	1	0	0	0	1	0	0	0	0	1	1	0	1	0	0	1			2011	2011	2011	2011		54	0	1	0
UCSC-N549TRLA44	0	1					0	0	0	1						0	0	0	1	0	0	1	0	0	1	0	0	1	1	0	0	0		1	0	0	0	0			2010			2015		66	0	0	0
UCSC-N54BISE36	0	1					0	0	0	1						0	1	0	0	1	0	0	0	0	1	1	0	0	0	1	0	0		0	0	1	0	0			2000					64	0	0	0
UCSC-N550TRGI52	0	0					0	0	0	1						0	0	0	1	0	0	1	0	0	1	1	0	0	1	0	0	0		1	0	0	0	0			2012					60	0	0	0
UCSC-N551TSDI32	0	0					0	0	0	1						0	1	0	0	1	0	0	1	0	0	1	0	0	0	1	0	0		0	0	1	0	0			2012	2012				80	1	0	0
UCSC-N552TUGI49	1	0					0	0	0	1						0	1	0	0	0	1	0	1	0	0	0	1	0	0	0	0	1	1	0	1	0	0	1			2011	2012	2012	2012		62	0	0	1
UCSC-N553TUBR34	0	0					0	0	0	1						0	1	0	0	0	1	0	1	0	0	0	1	0	0	1	0	0		0	1	0	0	1			2009	2009	2010			75	0	0	1
UCSC-N554TUSA67	0	0					0	0	0	1						0	0	1	0	0	1	0	1	0	0	0	1	0	0	1	0	0		0	1	0	0	1			2012	2012	2012			45	0	1	0
UCSC-N555UMFA74	1	0					0	0	0	1						0	1	0	0	0	1	0	1	0	0	1	0	0	0	0	0	1	1	0	1	0	0	1			2007	2007	2007	2008		33	0	1	0
UCSC-N556URCR63	0	1					0	0	0	1						0	0	0	1	0	0	1	0	0	1	0	0	1	1	0	0	0		1	0	0	0	0			2013			2015		50	0	0	0
UCSC-N557UVNI27	0	0					0	0	0	1						0	1	0	0	1	0	0	1	0	0	1	0	0	0	1	0	0		0	0	1	0	0			2006	2006	2006			79	1	0	0
UCSC-N558VAAG67	1	1					0	0	0	1						0	1	0	0	0	1	0	1	0	0	0	1	0	0	1	0	0	0	0	1	0	0	1			2003	2003	2003	2010		36	0	1	0
UCSC-N559VACO51	0	1					0	0	0	1						0	0	1	0	1	0	0	1	0	0	1	0	0	1	0	0	0		0	1	0	0	1			2006	2006	2006			55	1	0	0
UCSC-N55BILI29	1	1					0	0	0	1						0	1	0	0	1	0	0	0	0	1	1	0	0	1	0	0	0	1	0	1	0	0	1			2006	2006	2006	2006		77	0	0	0
UCSC-N560VALI74	0	1					0	0	0	1						0	1	0	0	1	0	0	1	0	0	1	0	0	0	1	0	0		0	1	0	0	1			2009	2009	2009			35	1	0	0
UCSC-N561VAAN38	0	1					0	0	0	1						0	0	0	1	0	0	1	0	0	1	0	0	1	1	0	0	0		1	0	0	0	0			2005					67	0	0	0
UCSC-N562VAEN37	0	0					0	0	0	1						0	0	0	1	0	0	1	0	0	1	1	0	0	1	0	0	0		1	0	0	0	0			2001					64	0	0	0
UCSC-N563VALI65	0	1					0	0	0	1						0	1	0	0	1	0	0	1	0	0	1	0	0	0	1	0	0		0	1	0	0	1			2008	2008	2008			43	1	0	0
UCSC-N565VEMA63	0	0					0	0	0	1						0	0	0	1	0	0	1	0	0	1	0	0	1	1	0	0	0		1	0	0	0	0			2001					38	0	0	0
UCSC-N566VEGA40	0	1					0	0	0	1						0	0	0	1	0	0	1	0	0	1	0	0	1	1	0	0	0		1	0	0	0	0			2011					71	0	0	0
UCSC-N567VEAD29	1	1					0	0	0	1						0	0	1	0	0	1	0	1	0	0	1	0	0	1	0	0	0	0	0	0	1	0	0			2005	2005	2005	2008		76	0	1	0
UCSC-N568VEEM27	1	0					0	0	0	1						0	1	0	0	0	1	0	1	0	0	1	0	0	0	1	0	0	0	0	0	0	1	0			2003	2003	2003			76	0	1	0
UCSC-N569VIFI50	0	0					0	0	0	1						0	1	0	0	1	0	0	1	0	0	1	0	0	0	1	0	0		0	1	0	0	0			2011	2011	2011			61	1	0	0
UCSC-N56BICL47	0	0					0	0	0	1						0	1	0	0	1	0	0	1	0	0	1	0	0	0	1	0	0		0	1	0	0	0			2011	2011	2011			64	1	0	0
UCSC-N570VIRO60	0	0					0	0	0	1						0	0	0	1	0	0	1	0	0	1	0	0	1	1	0	0	0		1	0	0	0	0			2013			2013		53	0	0	0
UCSC-N571VIRE52	1	0					0	0	0	1						0	1	0	0	1	0	0	1	0	0	1	0	0	0	1	0	0	1	0	1	0	0	1			2003	2003	2003	2004		51	1	0	0
UCSC-N572VIOR27	1	1					0	0	0	1						0	1	0	0	0	1	0	1	0	0	1	0	0	0	0	0	1	1	0	1	0	0	1			2009	2009		2009		82	0	1	0
UCSC-N573VICL42	0	1					0	0	0	1						0	1	0	0	1	0	0	1	0	0	1	0	0	0	1	0	0		0	1	0	0	1			2012	2012	2012			70	0	1	0
UCSC-N574VICH47	0	1					0	0	0	1						0	1	0	0	0	1	0	1	0	0	1	0	0	0	1	0	0		0	1	0	0	1			2010	2010	2010			63	0	1	0
UCSC-N575ZAGI41	1	0					0	0	0	1						0	0	1	0	1	0	0	1	0	0	1	0	0	0	0	0	1	0	0	0	1	0	0			2012	2012	2012	2013		71	1	0	0
UCSC-N576ZAMA20	1	1					0	0	0	1						0	0	1	0	1	0	0	1	0	0	1	0	0	0	1	0	0	0	0	0	1	0	0			2008	2008		2008		88	1	0	0
UCSC-N577ZIMA34	0	1					0	0	0	1						0	1	0	0	0	1	0	1	0	0	1	0	0	0	1	0	0		0	0	0	1	0			2005	2005	2005			71	0	1	0
UCSC-N578ZITE31	0	1					0	0	0	1						0	1	0	0	1	0	0	1	0	0	1	0	0	1	0	0	0		0	1	0	0	0			2007					76	1	0	0
UCSC-N579ZOTE42	0	1					0	0	0	1						0	1	0	0	1	0	0	1	0	0	1	0	0	0	1	0	0		0	1	0	0	1			2010	2010	2010			68	0	1	0
UCSC-N57BISA73	0	1					0	0	0	1						0	1	0	0	0	1	0	1	0	0	1	0	0	0	1	0	0		0	0	1	0	0			2003	2003	2004			30	1	0	0
UCSC-N580ZOSE55	0	0					0	0	0	1						0	1	0	0	1	0	0	1	0	0	1	0	0	0	1	0	0		0	0	1	0	0			2010	2010	2010			55	1	0	0
UCSC-N581ZUVI63	0	1					0	0	0	1						0	1	0	0	0	1	0	1	0	0	1	0	0	0	1	0	0		0	1	0	0	1			2009	2009	2010			46	0	1	0
UCSC-N58BIMA63	0	0					0	0	0	1						0	1	0	0	1	0	0	1	0	0	1	0	0	0	1	0	0		0	1	0	0	1			2009	2010	2010			46	1	0	0
UCSC-N59BONA49	0	0					0	0	0	1						0	1	0	0	1	0	0	1	0	0	1	0	0	0	1	0	0		0	1	0	0	1			2010	2010	2010	2014		61	0	1	0
UCSC-N5ACAN57	0	1					0	0	0	1						0	1	0	0	1	0	0	1	0	0	1	0	0	0	1	0	0		0	1	0	0	0			2007	2007	2008			50	1	0	0
UCSC-N60BOMA42	0	1					0	0	0	1						0	0	1	0	0	1	0	1	0	0	0	1	0	0	1	0	0		0	1	0	0	1			2004	2004	2005			62	0	0	1
UCSC-N61BOFE31	1	0					0	0	0	1						0	1	0	0	0	1	0	0	0	1	0	1	0	1	0	0	0	0	0	1	0	0	1			2000					69	0	0	0
UCSC-N62BOMA31	1	1					0	0	0	1						0	1	0	0	1	0	0	1	0	0	1	0	0	0	0	0	1	1	0	0	1	0	0			2008	2008	2008	2008		77	1	0	0
UCSC-N63BODO37	0	0					0	0	0	1						0	0	1	0	0	1	0	0	0	1	1	0	0	0	1	0	0		0	1	0	0	1			2001					64	0	0	0
UCSC-N64BOVI29	1	1					0	0	0	1						0	0	1	0	0	1	0	1	0	0	1	0	0	1	0	0	0	0	0	1	0	0	1			2002					73	0	1	0
UCSC-N65BOVI43	1	0					0	0	0	1						0	1	0	0	0	1	0	1	0	0	1	0	0	0	0	0	1	1	0	1	0	0	1			2012	2012	2012	2012		69	0	1	0
UCSC-N66BRAL35	0	0					0	0	0	1						0	1	0	0	1	0	0	1	0	0	1	0	0	0	1	0	0		0	0	1	0	0			2012	2013	2013	2014		77	1	0	0
UCSC-N67BRFR32	0	0					0	0	0	1						0	1	0	0	0	1	0	1	0	0	0	1	0	0	1	0	0		0	1	0	0	1			2012	2012	2012			80	0	0	1
UCSC-N68BRBR38	0	1					0	0	0	1						0	1	0	0	0	1	0	1	0	0	1	0	0	1	0	0	0		0	0	1	0	0			2009	2009	2009	2009		71	0	1	0
UCSC-N69BREM34	0	0					0	0	0	1						0	1	0	0	1	0	0	1	0	0	1	0	0	0	1	0	0		0	0	0	1	0			2009	2009	2009			75	0	1	0
UCSC-N6AISE31	1	1					0	0	0	1						0	1	0	0	1	0	0	1	0	0	1	0	0	0	1	0	0	1	0	1	0	0	1			2005	2005	2005	2006		74	0	1	0
UCSC-N70BRMA49	0	0					0	0	0	1						0	1	0	0	0	1	0	1	0	0	1	0	0	0	1	0	0		0	1	0	0	1			2012	2012	2012			63	0	1	0
UCSC-N71BRAL46	1	0					0	0	0	1						0	0	1	0	1	0	0	0	0	1	0	1	0	1	0	0	0	0	0	1	0	0	1			2001					55	0	0	0
UCSC-N72BRAD45	0	1					0	0	1	0						0	0	1	0	0	1	0	1	0	0	1	0	0	0	1	0	0		0	0	0	1	0			2005	2005	2006			60	0	1	0
UCSC-N73BRMO79	0	1					0	0	0	1						0	0	1	0	0	1	0	1	0	0	1	0	0	0	1	0	0		0	0	1	0	0			2012	2012	2012			33	1	0	0
UCSC-N74BUFR25	0	1					0	0	0	1						0	1	0	0	1	0	0	1	0	0	1	0	0	0	0	1	0		0	0	0	1	0			2012	2012	2012	2012		87	0	1	0
UCSC-N75BULI39	0	1					0	0	0	1						0	0	1	0	0	1	0	0	0	1	1	0	0	1	0	0	0		0	1	0	0	1			2002	2002	2002			63	0	0	0
UCSC-N76BUMA34	1	1					0	0	0	1						0	0	1	0	0	1	0	1	0	0	1	0	0	0	1	0	0	0	0	1	0	0	1			2006	2006	2006	2005		72	0	1	0
UCSC-N77BUAN38	0	1					0	0	0	1						0	1	0	0	1	0	0	1	0	0	0	1	0	0	1	0	0		0	0	1	0	0			2009	2010				71	0	1	0
UCSC-N78BULU29	0	0					0	0	0	1						0	1	0	0	1	0	0	0	0	1	1	0	0	1	0	0	0		0	0	1	0	0			2000					71	0	0	0
UCSC-N79BULI36	0	1					0	0	0	1						0	1	0	0	1	0	0	1	0	0	1	0	0	0	1	0	0		0	1	0	0	0			2007	2007	2007			71	1	0	0
UCSC-N7ALAN51	0	0					0	0	0	1						0	1	0	0	1	0	0	1	0	0	1	0	0	0	1	0	0		0	1	0	0	0			2005	2005	2005			54	1	0	0
UCSC-N80CAED52	0	1					0	0	0	1						0	1	0	0	1	0	0	1	0	0	1	0	0	0	1	0	0		0	0	1	0	0			2008	2008	2008			56	1	0	0
UCSC-N81CAAM19	1	1					0	0	0	1						0	0	1	0	0	1	0	0	0	1	0	0	1	1	0	0	0	0	0	0	0	1	0			2000					81	0	0	0
UCSC-N82CAIV61	0	0					0	0	0	1						0	0	1	0	0	1	0	1	0	0	0	1	0	0	1	0	0		0	0	0	1	0			2007	2007	2007			46	0	1	0
UCSC-N83CAAN27	0	1					0	0	0	1						0	1	0	0	0	1	0	1	0	0	1	0	0	1	0	0	0		0	0	1	0	0			2003	2003	2004	2005		76	0	1	0
UCSC-N84CABI25	0	1					0	0	0	1						0	0	1	0	1	0	0	0	0	1	1	0	0	0	1	0	0		0	1	0	0	1			2001					76	0	0	0
UCSC-N85CAGI22	0	1					0	0	0	1						0	0	1	0	0	1	0	0	0	1	1	0	0	0	0	0	1		0	0	0	1	0			2009	2009	2009			87	0	0	0
UCSC-N86CAFR37	0	0					0	0	0	1						0	1	0	0	1	0	0	1	0	0	1	0	0	0	1	0	0		0	0	1	0	0			2006	2006	2007			69	1	0	0
UCSC-N87CALU36	0	0					0	0	0	1						0	1	0	0	1	0	0	1	0	0	1	0	0	0	1	0	0		0	1	0	0	0			2010	2010	2010			74	1	0	0
UCSC-N88CAGI37	0	1					0	0	0	1						0	1	0	0	1	0	0	0	1	0	0	1	0	0	1	0	0		0	1	0	0	0			2011	2011	2011			74	0	1	0
UCSC-N89CAPI68	0	0					0	0	0	1						0	1	0	0	1	0	0	1	0	0	1	0	0	0	1	0	0		0	0	0	1	0			2007	2007	2007	2012		39	1	0	0
UCSC-N8ALMI28	0	0					0	0	0	1						0	1	0	0	1	0	0	0	0	1	1	0	0	0	1	0	0		0	1	0	0	1			2001					73	0	0	0
UCSC-N90CAVI39	1	0					0	0	0	1						0	0	1	0	0	1	0	1	0	0	1	0	0	0	1	0	0	1	0	0	1	0	0			2007	2007	2007	2011		68	0	1	0
UCSC-N91CAID40	0	1					0	0	0	1						0	0	1	0	1	0	0	0	0	1	1	0	0	1	0	0	0		0	1	0	0	1			2002					62	0	0	0
UCSC-N92CAMA46	0	1					0	0	0	1						0	1	0	0	1	0	0	1	0	0	1	0	0	0	1	0	0		0	0	1	0	0			2005	2005	2005			59	1	0	0
UCSC-N93CAOR22	1	0					0	0	0	1						0	0	0	1	0	0	1	0	0	1	0	0	1	1	0	0	0	1	1	0	0	0	0			2013			2014		91	0	0	0
UCSC-N94CAAN33	0	0					0	0	0	1						0	1	0	0	1	0	0	1	0	0	1	0	0	0	1	0	0		0	1	0	0	0			2004	2004	2005	2006		71	1	0	0
UCSC-N95CAFR30	0	0					0	0	0	1						0	1	0	0	1	0	0	1	0	0	1	0	0	0	1	0	0		0	1	0	0	0			2005	2005	2005			75	1	0	0
UCSC-N96CAEL32	1	1					0	0	0	1						0	1	0	0	0	1	0	1	0	0	1	0	0	0	0	0	1	0	0	1	0	0	0			2010	2010		2010		78	0	1	0
UCSC-N97CAMA55	0	1					0	0	0	1						0	1	0	0	1	0	0	1	0	0	1	0	0	0	1	0	0		0	1	0	0	1			2009	2009	2009			54	1	0	0
UCSC-N98CAAN44	1	0					0	0	0	1						0	1	0	0	0	1	0	1	0	0	0	1	0	0	0	0	1	1	0	1	0	0	1			2010	2010	2010	2011		66	0	0	1
UCSC-N99CAAN30	0	0					0	0	0	1						0	1	0	0	0	0	1	0	0	1	1	0	0	0	0	0	1		0	1	0	0	0			2004	2004	2005	2006		74	0	0	0
UCSC-N9ALMA34	1	0					0	0	0	1						0	1	0	0	0	1	0	0	0	1	1	0	0	0	0	0	1	1	0	0	1	0	0			2004	2004		2004		70	0	0	0
rico1617	1	0	0	0	0	1	0	0	0	1						0	0	1	0	0	0	1	1	0	0	0	1	0	0	0	0	1	1	0	1	0	0	1			2013	2013	2013		0	75	0	0	0
rico1890	1	1	0	0	0	1					1	0	0	0	0	1	0	0	1	0	0	1	0	0	1	0	0	1	0	0	0	1	1	1	0	0	0	0			2000	2000	2000		0	40	0	0	0
rico1898	1	0	0	0	0	1	0	1	0	0						0	0	0	1	0	0	1	0	0	1	0	0	1	1	0	0	0	1	1	0	0	0	0			2000				0	35	0	0	0
rico1921	1	0	0	0	0	1					0	1	0	0	0	1	0	0	1	0	0	1	0	0	1	0	0	1	1	0	0	0	1	1	0	0	0	0			2007				0	50	0	0	0
rico2101	0	0	0	0	0	1					0	1	0	0	0	1	1	0	0	1	0	0	1	0	0	1	0	0	0	1	0	0		0	0	1	0	0			2009	2009	2010		0	44	1	0	0
rico2230	0	1	0	0	0	1	0	0	0	1						0	0	1	0	0	0	1	0	1	0	0	1	0	0	1	0	0		0	1	0	0	1			2005	2005	2005	2005	0	54	0	0	0
rico2390	1	0	0	0	0	1	0	1	0	0						0	0	1	0	0	1	0	0	1	0	0	1	0	1	0	0	0	1	0	1	0	0	1			2013				0	53	0	0	1
[truncated: 36 more columns]
